# Supplementary material for: Identification and Validation of an m6A-Related LncRNA Signature to Predict Progression-Free Survival in Colorectal Cancer
Source: Pathol Oncol Res. 2022 Aug 11;28:1610536. doi: 10.3389/pore.2022.1610536 (PMC9407446; doi:10.3389/pore.2022.1610536)
Supplement: Supplementary file 2 [file DataSheet2.xlsx]

## Sheet: Table S1
Table S1 The basic clinical information of patients from our center
ID	Patient name	Age	Gender	Stage	Tumor volume(cm3)	Sampling time
1	P1	55	Female	Ⅱ	7.77	2019.10.10
2	P2	62	Female	Ⅲb	8.4	2019.10.21
3	P3	57	Male	Ⅲa	18	2019.11.05
4	P4	76	Female	Ⅲa	13.5	2019.11.09
5	P5	68	Female	Ⅳa	14	2019.11.28
6	P6	70	Male	Ⅳa	9.6	2019.12.11
7	P7	72	Female	Ⅱb	19.5	2019.12.12
8	P8	58	Female	Ⅱb	52.5	2019.12.05
9	P9	73	Male	NA	10.2	2019.12.15
10	P10	49	Male	Ⅱb	60	2019.12.24
11	P11	65	Female	Ⅲb	150	2019.12.30
12	P12	72	Male	Ⅲa	2.5	2020.01.04
13	P13	62	Female	Ⅲa	9	2020.01.11
14	P14	62	Female	Ⅱb	60	2020.01.15
15	P15	53	Male	Ⅳ	24	2020.01.17
16	P16	64	Male	Ⅲa	2.7	2020.01.28
17	P17	81	Male	Ⅱb	18	2020.01.31
18	P18	68	Female	Ⅲb	9	2020.02.04
19	P19	83	Male	Ⅱb	13.5	2020.02.15
20	P20	48	Female	Ⅱb	104	2020.02.17
21	P21	70	Male	Ⅱb	5	2020.03.15
22	P22	43	Male	Ⅱb	51	2020.03.16
23	P23	61	Male	Ⅲa	20.21	2020.03.20
24	P24	76	Male	Ⅱb	17.5	2020.03.28
25	P25	79	Male	Ⅲa	7.2	2020.04.06
26	P26	65	Male	ⅢA	8.32	2020.04.10
27	P27	77	Male	ⅢB	19.6	2020.04.12
28	P28	44	Female	ⅢA	12	2020.04.16
29	P29	61	Male	Ⅱb	16.2	2020.05.03
30	P30	54	Female	Ⅱb	15.12	2020.05.10
31	P31	67	Male	ⅢB	28.8	2020.05.11
32	P32	70	Female	Ⅲc	5.25	2020.05.14
33	P33	73	Male	Ⅲc	8.372	2020.05.15
34	P34	63	Male	Ⅰ	55	2020.05.17
35	P35	79	Male	ⅢB	47.3	2020.05.19
36	P36	86	Male	Ⅱb	24.75	2020.05.23
37	P37	78	Female	Ⅱb	48	2020.05.23
38	P38	27	Female	Ⅱb	14	2020.05.24
39	P39	72	Male	Ⅲa	13.5	2020.05.27
40	P40	50	Female	Ⅳa	9.6	2020.05.28
41	P41	67	Male	Ⅲc	12.48	2020.06.01
42	P42	82	Female	ⅢB	18	2020.06.03
43	P43	33	Male	Ⅲa	30	2020.06.04
44	P44	57	Female	Ⅲa	20	2020.06.07
45	P45	68	Male	Ⅱb	9.48	2020.06.08
46	P46	73	Female	Ⅲb	47.86	2020.06.10
47	P47	75	Female	Ⅲa	0.03	2020.06.13
48	P48	77	Female	Ⅱb	64.26	2020.06.16
49	P49	55	Male	Ⅱb	10.8	2020.06.17
50	P50	63	Male	Ⅲa	3	2020.06.18
51	P51	46	Male	NA	7	2020.06.19
52	P52	33	Male	Ⅲa	20	2020.06.20
53	P53	66	Male	Ⅱb	9	2020.06.21
54	P54	67	Male	Ⅲb	NA	2020.06.22
55	P55	60	Male	Ⅱb	35	2020.06.25

## Sheet: Table S2
Table S2 The Primers used in this study
Name	Direction	Sequence(5'- 3')
SLCO4A1-AS1	Forward	AAGACTAGGTGGCTAGGGGG
	Reverse	ATCGGAACCAGGCTCTAGGT
MELTF-AS1	Forward	GGGTATGCGCTCTTTCCAGA
	Reverse	TTGGGTGACAGAGGCCAATC
SH3PXD2A-AS1	Forward	CTGAAGCAGCACTGTGGAGA
	Reverse	GGAGTTTGGGGTTACAGCGA
H19	Forward	AGACACCATCGGAACAGCAG
	Reverse	ATGATGAGTCCAGGGCTCCT
PCAT6	Forward	CTCCAGGAACCCCCTCCTTA
	Reverse	GTGGGTTTCACAGGGGACAT
GAPDH	Forward	CCGGGAAACTGTGGCGTGATGG
	Reverse	AGGTGGAGGAGTGGGTGTCGCTGTT

## Sheet: Table S3
Table S3 The differential expression information of 43 lncRNAs in TCGA dataset
	name	log2FoldChange	pvalue	fdr
ENSG00000249859	PVT1	2.61286	1.85876e-139	6.59424e-136
ENSG00000265688	MAFG-DT	2.9185	7.78988e-136	2.07269e-132
ENSG00000236081	ELFN1-AS1	4.72966	2.56809e-130	5.46644e-127
ENSG00000228705	LINC00659	6.16149	1.74159e-81	1.23571e-78
ENSG00000261373	VPS9D1-AS1	2.48533	1.51214e-73	6.43748e-71
ENSG00000254560	BBOX1-AS1	4.56006	7.24355e-71	2.26745e-68
ENSG00000236144	TMEM147-AS1	1.63227	1.94571e-66	4.40601e-64
ENSG00000234753	FOXP4-AS1	2.20232	1.65876e-62	2.89412e-60
ENSG00000232803	SLCO4A1-AS1	3.606	5.19475e-57	7.3717e-55
ENSG00000228109	MELTF-AS1	1.72257	1.96525e-49	1.93668e-47
ENSG00000232445	EMSLR	2.75806	4.91873e-48	4.55218e-46
ENSG00000243479	MNX1-AS1	1.82072	1.39225e-45	1.08159e-43
ENSG00000214049	UCA1	4.10104	3.43968e-45	2.6149e-43
ENSG00000163597	SNHG16	1.09554	1.25804e-38	6.50118e-37
ENSG00000197989	SNHG12	1.18195	1.25833e-38	6.50118e-37
ENSG00000177410	ZFAS1	1.57898	3.79362e-38	1.91353e-36
ENSG00000280693	SH3PXD2A-AS1	2.67204	2.59179e-37	1.22597e-35
ENSG00000174365	SNHG11	1.17524	4.63757e-33	1.6563e-31
ENSG00000130600	H19	3.78417	1.6508e-31	5.22857e-30
ENSG00000262468	LINC01569	1.21749	1.0569e-30	3.18656e-29
ENSG00000242125	SNHG3	1.22633	5.84643e-30	1.66819e-28
ENSG00000229891	LINC01315	1.64043	2.91811e-29	7.94309e-28
ENSG00000233016	SNHG7	1.17782	2.02773e-23	3.81967e-22
ENSG00000253716	MINCR	1.20237	2.78165e-23	5.15297e-22
ENSG00000260442	ATP2A1-AS1	1.5862	2.18931e-22	3.83237e-21
ENSG00000222041	CYTOR	1.20609	6.11777e-20	9.10649e-19
ENSG00000228288	PCAT6	1.01897	1.83042e-18	2.41403e-17
ENSG00000230082	PRRT3-AS1	1.1994	2.48971e-18	3.24332e-17
ENSG00000234741	GAS5	1.04211	3.43629e-18	4.40631e-17
ENSG00000251562	MALAT1	1.85137	2.59011e-16	2.83898e-15
ENSG00000267519	AC020916.1	1.00263	5.85178e-13	4.75424e-12
ENSG00000236871	LINC00106	1.09839	2.83474e-12	2.16896e-11
ENSG00000146521	LINC01558	1.16489	1.08057e-09	6.33635e-09
ENSG00000188242	AC010442.1	-3.20383	9.26389e-80	6.16222e-77
ENSG00000280798	LINC00294	-1.31215	2.45247e-66	5.43785e-64
ENSG00000186594	MIR22HG	-1.92168	8.89574e-52	1.01804e-49
ENSG00000269186	LINC01082	-2.81452	6.7429e-43	4.62998e-41
ENSG00000268388	FENDRR	-2.19169	3.06382e-42	1.98831e-40
ENSG00000224259	LINC01133	-1.84439	1.84436e-33	6.69951e-32
ENSG00000235501	AC105942.1	-1.34784	1.66459e-26	3.83468e-25
ENSG00000224189	HAGLR	-2.30885	2.15513e-26	4.91157e-25
ENSG00000178977	LINC00324	-1.13901	7.00365e-19	9.53195e-18
ENSG00000225953	SATB2-AS1	-1.27857	1.36256e-09	7.92446e-09

## Sheet: Table S4
Table S4 18 lncRNAs interact with m6A regulators from NPInter V4
interID	ncName	ncID	ncType	tarName	tarID	tarType	interDescription	experiment	reference	organism	tissueOrCell	tag	class	level	datasource
ncRI-40022579	GAS5	NONHSAG003504	lncRNA	IGF2BP3	F8WD15	protein	collections from lncRNome	eCLIP;PAR-CLIP;CLIP	23846593;27068461;20371350;22955616	Homo sapiens	-	ncRNA-protein binding	binding	RNA-Protein	GSE78507;ENCODE;High-throughput data
ncRI-40022585	GAS5	NONHSAG003504	lncRNA	IGF2BP2	B3FTN5	protein	collections from lncRNome	PAR-CLIP	23846593;20371350	Homo sapiens	-	ncRNA-protein binding	binding	RNA-Protein	High-throughput data
ncRI-40030001	LINC00324	NONHSAG020759	lncRNA	IGF2BP3	F8WD15	protein	collections from lncRNome	eCLIP;PAR-CLIP;CLIP	23846593;27068461;22955616	Homo sapiens	-	ncRNA-protein binding	binding	RNA-Protein	GSE78507;ENCODE;High-throughput data
ncRI-40030007	LINC00324	NONHSAG020759	lncRNA	IGF2BP2	B3FTN5	protein	collections from lncRNome	PAR-CLIP	23846593	Homo sapiens	-	ncRNA-protein binding	binding	RNA-Protein	High-throughput data
ncRI-40031099	MALAT1	NONHSAG008675	lncRNA	IGF2BP3	F8WD15	protein	collections from lncRNome	eCLIP;PAR-CLIP;CLIP	23846593;27068461;20371350;22955616	Homo sapiens	-	ncRNA-protein binding	binding	RNA-Protein	GSE78507;ENCODE;High-throughput data
ncRI-40031104	MALAT1	NONHSAG008675	lncRNA	IGF2BP2	B3FTN5	protein	collections from lncRNome	PAR-CLIP	23846593;20371350	Homo sapiens	-	ncRNA-protein binding	binding	RNA-Protein	High-throughput data
ncRI-40032888	MIR22HG	NONHSAG020474	lncRNA	IGF2BP2	B3FTN5	protein	collections from lncRNome	PAR-CLIP	23846593	Homo sapiens	-	ncRNA-protein binding	binding	RNA-Protein	High-throughput data
ncRI-40040367	PVT1	NONHSAG051258	lncRNA	IGF2BP2	B3FTN5	protein	collections from lncRNome	PAR-CLIP	23846593	Homo sapiens	-	ncRNA-protein binding	binding	RNA-Protein	High-throughput data
ncRI-40050948	GAS5	NONHSAG003504	lncRNA	IGF2BP1	L8ECD2	protein	PAR-CLIP of IGF2BP1 indicates the noncoding transcript as binding sites.	PAR-CLIP	20371350	Homo sapiens	HEK293	ncRNA-protein binding	binding	RNA-Protein	High-throughput data
ncRI-40051205	MALAT1	NONHSAG008675	lncRNA	IGF2BP1	L8ECD2	protein	PAR-CLIP of IGF2BP1 indicates the noncoding transcript as binding sites.	PAR-CLIP	20371350	Homo sapiens	HEK293	ncRNA-protein binding	binding	RNA-Protein	High-throughput data
ncRI-40051620	SNHG16	NONHSAG022825	lncRNA	IGF2BP3	F8WD15	protein	PAR-CLIP of IGF2BP3 indicates the noncoding transcript as binding sites.	eCLIP;PAR-CLIP;CLIP	27068461;20371350;22955616	Homo sapiens	HEK293;H9ES;HepG2	ncRNA-protein binding	binding	RNA-Protein	GSE78507;ENCODE;High-throughput data
ncRI-40051629	SNHG16	NONHSAG022825	lncRNA	IGF2BP1	L8ECD2	protein	PAR-CLIP of IGF2BP1 indicates the noncoding transcript as binding sites.	PAR-CLIP	20371350	Homo sapiens	HEK293	ncRNA-protein binding	binding	RNA-Protein	High-throughput data
ncRI-40051631	SNHG16	NONHSAG022825	lncRNA	IGF2BP2	B3FTN5	protein	PAR-CLIP of IGF2BP2 indicates the noncoding transcript as binding sites.	PAR-CLIP	20371350	Homo sapiens	HEK293	ncRNA-protein binding	binding	RNA-Protein	High-throughput data
ncRI-40051846	SNHG11	NONHSAG031750	lncRNA	IGF2BP3	F8WD15	protein	PAR-CLIP of IGF2BP3 indicates the noncoding transcript as binding sites.	eCLIP;PAR-CLIP;CLIP	23846593;27068461;20371350;22955616	Homo sapiens	HEK293;H9ES;HepG2	ncRNA-protein binding	binding	RNA-Protein	GSE78507;ENCODE;High-throughput data
ncRI-40051848	SNHG11	NONHSAG031750	lncRNA	IGF2BP1	L8ECD2	protein	PAR-CLIP of IGF2BP1 indicates the noncoding transcript as binding sites.	PAR-CLIP	20371350	Homo sapiens	HEK293	ncRNA-protein binding	binding	RNA-Protein	High-throughput data
ncRI-40051851	ZFAS1	NONHSAG031976	lncRNA	IGF2BP3	F8WD15	protein	PAR-CLIP of IGF2BP3 indicates the noncoding transcript as binding sites.	eCLIP;PAR-CLIP;CLIP	27068461;20371350;22955616	Homo sapiens	HEK293;H9ES;HepG2	ncRNA-protein binding	binding	RNA-Protein	GSE78507;ENCODE;High-throughput data
ncRI-40051856	ZFAS1	NONHSAG031976	lncRNA	IGF2BP1	L8ECD2	protein	PAR-CLIP of IGF2BP1 indicates the noncoding transcript as binding sites.	PAR-CLIP	20371350	Homo sapiens	HEK293	ncRNA-protein binding	binding	RNA-Protein	High-throughput data
ncRI-40051859	ZFAS1	NONHSAG031976	lncRNA	IGF2BP2	B3FTN5	protein	PAR-CLIP of IGF2BP2 indicates the noncoding transcript as binding sites.	PAR-CLIP	20371350	Homo sapiens	HEK293	ncRNA-protein binding	binding	RNA-Protein	High-throughput data
ncRI-40052712	LINC00294	NONHSAG007998	lncRNA	IGF2BP3	F8WD15	protein	PAR-CLIP of IGF2BP3 indicates the noncoding transcript as binding sites.	PAR-CLIP	20371350	Homo sapiens	HEK293	ncRNA-protein binding	binding	RNA-Protein	High-throughput data
ncRI-40052720	LINC00294	NONHSAG007998	lncRNA	IGF2BP1	L8ECD2	protein	PAR-CLIP of IGF2BP1 indicates the noncoding transcript as binding sites.	PAR-CLIP	20371350	Homo sapiens	HEK293	ncRNA-protein binding	binding	RNA-Protein	High-throughput data
ncRI-40052722	LINC00294	NONHSAG007998	lncRNA	IGF2BP2	B3FTN5	protein	PAR-CLIP of IGF2BP2 indicates the noncoding transcript as binding sites.	PAR-CLIP	20371350	Homo sapiens	HEK293	ncRNA-protein binding	binding	RNA-Protein	High-throughput data
ncRI-40053219	SNHG3	NONHSAG000835	lncRNA	IGF2BP3	F8WD15	protein	PAR-CLIP of IGF2BP3 indicates the noncoding transcript as binding sites.	eCLIP;PAR-CLIP;CLIP	23846593;27068461;20371350;22955616	Homo sapiens	HEK293;H9ES;HepG2	ncRNA-protein binding	binding	RNA-Protein	GSE78507;ENCODE;High-throughput data
ncRI-40053227	SNHG3	NONHSAG000835	lncRNA	IGF2BP1	L8ECD2	protein	PAR-CLIP of IGF2BP1 indicates the noncoding transcript as binding sites.	PAR-CLIP	20371350	Homo sapiens	HEK293	ncRNA-protein binding	binding	RNA-Protein	High-throughput data
ncRI-40053230	SNHG3	NONHSAG000835	lncRNA	IGF2BP2	B3FTN5	protein	PAR-CLIP of IGF2BP2 indicates the noncoding transcript as binding sites.	PAR-CLIP	23846593;20371350	Homo sapiens	HEK293	ncRNA-protein binding	binding	RNA-Protein	High-throughput data
ncRI-40053237	SNHG7	NONHSAG053806	lncRNA	IGF2BP1	L8ECD2	protein	PAR-CLIP of IGF2BP1 indicates the noncoding transcript as binding sites.	PAR-CLIP	20371350	Homo sapiens	HEK293	ncRNA-protein binding	binding	RNA-Protein	High-throughput data
ncRI-40053238	SNHG7	NONHSAG053806	lncRNA	IGF2BP2	B3FTN5	protein	PAR-CLIP of IGF2BP2 indicates the noncoding transcript as binding sites.	PAR-CLIP	23846593;20371350	Homo sapiens	HEK293	ncRNA-protein binding	binding	RNA-Protein	High-throughput data
ncRI-40078176	SNHG12	NONHSAG000840	lncRNA	IGF2BP3	F8WD15	protein	collections from lncRNome	eCLIP;PAR-CLIP;CLIP	23846593;27068461;22955616	Homo sapiens	-	ncRNA-protein binding	binding	RNA-Protein	GSE78507;ENCODE;High-throughput data
ncRI-40078219	SNHG7	NONHSAG053806	lncRNA	IGF2BP3	F8WD15	protein	collections from lncRNome	eCLIP;PAR-CLIP;CLIP	23846593;27068461;22955616	Homo sapiens	-	ncRNA-protein binding	binding	RNA-Protein	GSE78507;ENCODE;High-throughput data
ncRI-40108159	GAS5	NONHSAG003504	lncRNA	ALKBH5	K7ER58	protein	The mRNA-bound proteome and its global occupancy profile on protein-coding transcripts;CLIPseq data were analysed by CLIPdb	PAR-CLIP	22681889	Homo sapiens	HEK293	ncRNA-protein binding	binding	RNA-Protein	High-throughput data
ncRI-40108187	MALAT1	NONHSAG008675	lncRNA	ALKBH5	K7ER58	protein	The mRNA-bound proteome and its global occupancy profile on protein-coding transcripts;CLIPseq data were analysed by CLIPdb	PAR-CLIP	22681889	Homo sapiens	HEK293	ncRNA-protein binding	binding	RNA-Protein	High-throughput data
ncRI-40108283	MIR22HG	NONHSAG020474	lncRNA	ALKBH5	K7ER58	protein	The mRNA-bound proteome and its global occupancy profile on protein-coding transcripts;CLIPseq data were analysed by CLIPdb	PAR-CLIP	22681889	Homo sapiens	HEK293	ncRNA-protein binding	binding	RNA-Protein	High-throughput data
ncRI-40108288	LINC00324	NONHSAG020759	lncRNA	ALKBH5	K7ER58	protein	The mRNA-bound proteome and its global occupancy profile on protein-coding transcripts;CLIPseq data were analysed by CLIPdb	PAR-CLIP	22681889	Homo sapiens	HEK293	ncRNA-protein binding	binding	RNA-Protein	High-throughput data
ncRI-40108475	PVT1	NONHSAG051258	lncRNA	ALKBH5	K7ER58	protein	The mRNA-bound proteome and its global occupancy profile on protein-coding transcripts;CLIPseq data were analysed by CLIPdb	PAR-CLIP	22681889	Homo sapiens	HEK293	ncRNA-protein binding	binding	RNA-Protein	High-throughput data
ncRI-40117356	SNHG3	NONHSAG000835	lncRNA	YTHDF2	Q9Y5A9	protein	By using crosslinking and immunoprecipitation, we have identified over 4000 substrate RNA of YTHDF2;CLIPseq data were analysed by CLIPdb	PAR-CLIP	23453015;24284625	Homo sapiens	HeLa	ncRNA-protein binding	binding	RNA-Protein	High-throughput data
ncRI-40117358	SNHG12	NONHSAG000840	lncRNA	YTHDF2	Q9Y5A9	protein	By using crosslinking and immunoprecipitation, we have identified over 4000 substrate RNA of YTHDF2;CLIPseq data were analysed by CLIPdb	PAR-CLIP	23453015;24284625	Homo sapiens	HeLa	ncRNA-protein binding	binding	RNA-Protein	High-throughput data combine LncPro prediction
ncRI-40117373	GAS5	NONHSAG003504	lncRNA	YTHDF2	Q9Y5A9	protein	By using crosslinking and immunoprecipitation, we have identified over 4000 substrate RNA of YTHDF2;CLIPseq data were analysed by CLIPdb	PAR-CLIP	23453015;24284625	Homo sapiens	HeLa	ncRNA-protein binding	binding	RNA-Protein	High-throughput data
ncRI-40117403	MALAT1	NONHSAG008675	lncRNA	YTHDF2	Q9Y5A9	protein	By using crosslinking and immunoprecipitation, we have identified over 4000 substrate RNA of YTHDF2;CLIPseq data were analysed by CLIPdb	PAR-CLIP	23453015;24284625	Homo sapiens	HeLa	ncRNA-protein binding	binding	RNA-Protein	High-throughput data
ncRI-40117623	ZFAS1	NONHSAG031976	lncRNA	YTHDF2	Q9Y5A9	protein	By using crosslinking and immunoprecipitation, we have identified over 4000 substrate RNA of YTHDF2;CLIPseq data were analysed by CLIPdb	PAR-CLIP	23453015;24284625	Homo sapiens	HeLa	ncRNA-protein binding	binding	RNA-Protein	High-throughput data
ncRI-40117739	SNHG7	NONHSAG053806	lncRNA	YTHDF2	Q9Y5A9	protein	By using crosslinking and immunoprecipitation, we have identified over 4000 substrate RNA of YTHDF2;CLIPseq data were analysed by CLIPdb	PAR-CLIP	23453015;24284625	Homo sapiens	HeLa	ncRNA-protein binding	binding	RNA-Protein	High-throughput data combine LncPro prediction
ncRI-40449681	VPS9D1-AS1	NONHSAG020361	lncRNA	IGF2BP3	O00425	protein	eCLIP experiment on HepG2 against IGF2BP3	eCLIP;CLIP	27068461;22955616	Homo sapiens	H9ES;HepG2	ncRNA-protein binding	binding	RNA-Protein	ENCODE;GSE78507
ncRI-40449687	MIR22HG	NONHSAG020474	lncRNA	IGF2BP3	O00425	protein	eCLIP experiment on HepG2 against IGF2BP3	eCLIP;CLIP	27068461;22955616	Homo sapiens	H9ES;HepG2	ncRNA-protein binding	binding	RNA-Protein	ENCODE;GSE78507
ncRI-40449998	SATB2-AS1	NONHSAG030193	lncRNA	IGF2BP3	O00425	protein	eCLIP experiment on HepG2 against IGF2BP3	eCLIP	22955616	Homo sapiens	HepG2	ncRNA-protein binding	binding	RNA-Protein	ENCODE
ncRI-40450097	PRRT3-AS1	NONHSAG034410	lncRNA	IGF2BP3	O00425	protein	eCLIP experiment on HepG2 against IGF2BP3	eCLIP;CLIP	27068461;22955616	Homo sapiens	H9ES;HepG2	ncRNA-protein binding	binding	RNA-Protein	ENCODE;GSE78507
ncRI-40450339	PVT1	NONHSAG099126	lncRNA	IGF2BP3	O00425	protein	eCLIP experiment on HepG2 against IGF2BP3	eCLIP	22955616	Homo sapiens	HepG2	ncRNA-protein binding	binding	RNA-Protein	ENCODE
ncRI-40450380	LINC00106	NONHSAG103259	lncRNA	IGF2BP3	O00425	protein	eCLIP experiment on HepG2 against IGF2BP3	eCLIP	22955616	Homo sapiens	HepG2	ncRNA-protein binding	binding	RNA-Protein	ENCODE
ncRI-40469859	SNHG3	NONHSAG000835	lncRNA	RBM15	Q96T37	protein	eCLIP experiment on HepG2 against RBM15	eCLIP	22955616	Homo sapiens	HepG2;K562	ncRNA-protein binding	binding	RNA-Protein	ENCODE
ncRI-40469860	SNHG12	NONHSAG000840	lncRNA	RBM15	Q96T37	protein	eCLIP experiment on HepG2 against RBM15	eCLIP	22955616	Homo sapiens	HepG2;K562	ncRNA-protein binding	binding	RNA-Protein	ENCODE
ncRI-40469906	GAS5	NONHSAG003504	lncRNA	RBM15	Q96T37	protein	eCLIP experiment on HepG2 against RBM15	eCLIP	22955616	Homo sapiens	HepG2;K562	ncRNA-protein binding	binding	RNA-Protein	ENCODE
ncRI-40469991	MALAT1	NONHSAG008675	lncRNA	RBM15	Q96T37	protein	eCLIP experiment on HepG2 against RBM15	eCLIP	22955616	Homo sapiens	HepG2;K562	ncRNA-protein binding	binding	RNA-Protein	ENCODE
ncRI-40470269	VPS9D1-AS1	NONHSAG020361	lncRNA	RBM15	Q96T37	protein	eCLIP experiment on HepG2 against RBM15	eCLIP	22955616	Homo sapiens	HepG2;K562	ncRNA-protein binding	binding	RNA-Protein	ENCODE
ncRI-40470273	MIR22HG	NONHSAG020474	lncRNA	RBM15	Q96T37	protein	eCLIP experiment on HepG2 against RBM15	eCLIP	22955616	Homo sapiens	HepG2	ncRNA-protein binding	binding	RNA-Protein	ENCODE
ncRI-40470288	LINC00324	NONHSAG020759	lncRNA	RBM15	Q96T37	protein	eCLIP experiment on HepG2 against RBM15	eCLIP	22955616	Homo sapiens	HepG2;K562	ncRNA-protein binding	binding	RNA-Protein	ENCODE
ncRI-40470361	SNHG16	NONHSAG073380	lncRNA	RBM15	Q96T37	protein	eCLIP experiment on HepG2 against RBM15	eCLIP	22955616	Homo sapiens	HepG2;K562	ncRNA-protein binding	binding	RNA-Protein	ENCODE
ncRI-40470549	SATB2-AS1	NONHSAG030193	lncRNA	RBM15	Q96T37	protein	eCLIP experiment on HepG2 against RBM15	eCLIP	22955616	Homo sapiens	HepG2;K562	ncRNA-protein binding	binding	RNA-Protein	ENCODE
ncRI-40470590	SNHG11	NONHSAG031750	lncRNA	RBM15	Q96T37	protein	eCLIP experiment on HepG2 against RBM15	eCLIP	22955616	Homo sapiens	HepG2;K562	ncRNA-protein binding	binding	RNA-Protein	ENCODE
ncRI-40470595	ZFAS1	NONHSAG081583	lncRNA	RBM15	Q96T37	protein	eCLIP experiment on HepG2 against RBM15	eCLIP	22955616	Homo sapiens	HepG2;K562	ncRNA-protein binding	binding	RNA-Protein	ENCODE
ncRI-40470647	PRRT3-AS1	NONHSAG034410	lncRNA	RBM15	Q96T37	protein	eCLIP experiment on HepG2 against RBM15	eCLIP	22955616	Homo sapiens	HepG2;K562	ncRNA-protein binding	binding	RNA-Protein	ENCODE
ncRI-40470887	PVT1	NONHSAG099126	lncRNA	RBM15	Q96T37	protein	eCLIP experiment on HepG2 against RBM15	eCLIP	22955616	Homo sapiens	HepG2;K562	ncRNA-protein binding	binding	RNA-Protein	ENCODE
ncRI-40470932	SNHG7	NONHSAG053806	lncRNA	RBM15	Q96T37	protein	eCLIP experiment on HepG2 against RBM15	eCLIP	22955616	Homo sapiens	HepG2;K562	ncRNA-protein binding	binding	RNA-Protein	ENCODE
ncRI-40470937	LINC00106	NONHSAG103259	lncRNA	RBM15	Q96T37	protein	eCLIP experiment on HepG2 against RBM15	eCLIP	22955616	Homo sapiens	HepG2	ncRNA-protein binding	binding	RNA-Protein	ENCODE
ncRI-40516367	SNHG3	NONHSAG000835	lncRNA	FTO	Q9C0B1	protein	eCLIP experiment on K562 against FTO	eCLIP;CLIP	22955616	Homo sapiens	HEK293;K562	ncRNA-protein binding	binding	RNA-Protein	ENCODE;GSE79577
ncRI-40516368	SNHG12	NONHSAG000840	lncRNA	FTO	Q9C0B1	protein	eCLIP experiment on K562 against FTO	eCLIP;CLIP	22955616	Homo sapiens	HEK293;K562	ncRNA-protein binding	binding	RNA-Protein	ENCODE;GSE79577
ncRI-40516416	GAS5	NONHSAG003504	lncRNA	FTO	Q9C0B1	protein	eCLIP experiment on K562 against FTO	eCLIP;CLIP	22955616	Homo sapiens	HEK293;K562	ncRNA-protein binding	binding	RNA-Protein	ENCODE;GSE79577
ncRI-40516485	MALAT1	NONHSAG008675	lncRNA	FTO	Q9C0B1	protein	eCLIP experiment on K562 against FTO	eCLIP;CLIP	22955616	Homo sapiens	HEK293;K562	ncRNA-protein binding	binding	RNA-Protein	ENCODE;GSE79577
ncRI-40516725	SNHG16	NONHSAG073380	lncRNA	FTO	Q9C0B1	protein	eCLIP experiment on K562 against FTO	eCLIP;CLIP	22955616	Homo sapiens	HEK293;K562	ncRNA-protein binding	binding	RNA-Protein	ENCODE;GSE79577
ncRI-40516847	SATB2-AS1	NONHSAG030193	lncRNA	FTO	Q9C0B1	protein	eCLIP experiment on K562 against FTO	eCLIP;CLIP	22955616	Homo sapiens	HEK293;K562	ncRNA-protein binding	binding	RNA-Protein	ENCODE;GSE79577
ncRI-40516874	SNHG11	NONHSAG031750	lncRNA	FTO	Q9C0B1	protein	eCLIP experiment on K562 against FTO	eCLIP	22955616	Homo sapiens	K562	ncRNA-protein binding	binding	RNA-Protein	ENCODE
ncRI-40516875	ZFAS1	NONHSAG081583	lncRNA	FTO	Q9C0B1	protein	eCLIP experiment on K562 against FTO	eCLIP;CLIP	22955616	Homo sapiens	HEK293;K562	ncRNA-protein binding	binding	RNA-Protein	ENCODE;GSE79577
ncRI-40517094	PVT1	NONHSAG099126	lncRNA	FTO	Q9C0B1	protein	eCLIP experiment on K562 against FTO	eCLIP;CLIP	22955616	Homo sapiens	HEK293;K562	ncRNA-protein binding	binding	RNA-Protein	ENCODE;GSE79577
ncRI-40517123	SNHG7	NONHSAG053806	lncRNA	FTO	Q9C0B1	protein	eCLIP experiment on K562 against FTO	eCLIP;CLIP	22955616	Homo sapiens	HEK293;K562	ncRNA-protein binding	binding	RNA-Protein	ENCODE;GSE79577
ncRI-40542129	PCAT6	NONHSAG003976	lncRNA	RBM15	Q96T37	protein	eCLIP experiment on K562 against RBM15	eCLIP	22955616	Homo sapiens	K562	ncRNA-protein binding	binding	RNA-Protein	ENCODE
ncRI-40576704	SNHG3	NONHSAG000835	lncRNA	YTHDF1	Q9BYJ9	protein	derived from CLIP-seq dataset	CLIP	26046440	Homo sapiens	HeLa	ncRNA-protein binding	binding	RNA-Protein	GSE63591
ncRI-40576705	SNHG12	NONHSAG000840	lncRNA	YTHDF1	Q9BYJ9	protein	derived from CLIP-seq dataset	CLIP	26046440	Homo sapiens	HeLa	ncRNA-protein binding	binding	RNA-Protein	GSE63591
ncRI-40576737	GAS5	NONHSAG003504	lncRNA	YTHDF1	Q9BYJ9	protein	derived from CLIP-seq dataset	CLIP	26046440	Homo sapiens	HeLa	ncRNA-protein binding	binding	RNA-Protein	GSE63591
ncRI-40576784	MALAT1	NONHSAG008675	lncRNA	YTHDF1	Q9BYJ9	protein	derived from CLIP-seq dataset	CLIP	26046440	Homo sapiens	HeLa	ncRNA-protein binding	binding	RNA-Protein	GSE63591
ncRI-40576948	FENDRR	NONHSAG020218	lncRNA	YTHDF1	Q9BYJ9	protein	derived from CLIP-seq dataset	CLIP	26046440	Homo sapiens	HeLa	ncRNA-protein binding	binding	RNA-Protein	GSE63591
ncRI-40576958	MIR22HG	NONHSAG020474	lncRNA	YTHDF1	Q9BYJ9	protein	derived from CLIP-seq dataset	CLIP	26046440	Homo sapiens	HeLa	ncRNA-protein binding	binding	RNA-Protein	GSE63591
ncRI-40577011	SNHG16	NONHSAG073380	lncRNA	YTHDF1	Q9BYJ9	protein	derived from CLIP-seq dataset	CLIP	26046440	Homo sapiens	HeLa	ncRNA-protein binding	binding	RNA-Protein	GSE63591
ncRI-40577124	ZFAS1	NONHSAG081583	lncRNA	YTHDF1	Q9BYJ9	protein	derived from CLIP-seq dataset	CLIP	26046440	Homo sapiens	HeLa	ncRNA-protein binding	binding	RNA-Protein	GSE63591
ncRI-40577338	SNHG7	NONHSAG053806	lncRNA	YTHDF1	Q9BYJ9	protein	derived from CLIP-seq dataset	CLIP	26046440	Homo sapiens	HeLa	ncRNA-protein binding	binding	RNA-Protein	GSE63591
ncRI-40614175	PCAT6	NONHSAG003976	lncRNA	IGF2BP3	O00425	protein	derived from CLIP-seq dataset	CLIP	27068461	Homo sapiens	H9ES	ncRNA-protein binding	binding	RNA-Protein	GSE78507
ncRI-40616537	VPS9D1-AS1	NONHSAG020361	lncRNA	FTO	Q9C0B1	protein	derived from CLIP-seq dataset	CLIP	-	Homo sapiens	HEK293	ncRNA-protein binding	binding	RNA-Protein	GSE79577
ncRI-40616543	LINC00324	NONHSAG020759	lncRNA	FTO	Q9C0B1	protein	derived from CLIP-seq dataset	CLIP	-	Homo sapiens	HEK293	ncRNA-protein binding	binding	RNA-Protein	GSE79577

## Sheet: Table S5
Table S5 24 m6A-related lncRNAs could be methylated or demethylated by m6A writers or erasers in M6A2TARGET.
chr	start	end	strand	targetgene	Ensembl_id	Entrez_ide	Refseq	Gene_site	Gene_type	class	wername	species	cell_line	method	interaction	PMID	SRP	GSE
chr17	76557770	76557859	+	SNHG16	ENSG00000163597	100507246	NR_038108	promoter-TSS (NR_004397)	ncRNA	R	IGF2BP2	human	HEK 293T	eCLIP-seq	RNA-Protein	29476152	SRP070818	GSE78507
chr19	35547167	35547219	+	TMEM147-AS1	ENSG00000236144	100506469	NR_038396	exon (NM_001242598, exon 4 of 5)	ncRNA	R	IGF2BP2	human	HEK 293T	eCLIP-seq	RNA-Protein	29476152	SRP070818	GSE78507
chr16	4257835	4257897	+	LINC01569	ENSG00000262468	100507501	NR_039999	3' UTR (NM_003223, exon 7 of 7)	ncRNA	R	IGF2BP2	human	HEK 293T	eCLIP-seq	RNA-Protein	29476152	SRP070818	GSE78507
chr11	33077563	33077604	+	LINC00294	ENSG00000280798	283267	NR_015451	non-coding (NR_015451, exon 1 of 1)	ncRNA	R	IGF2BP2	human	HEK 293T	eCLIP-seq	RNA-Protein	29476152	SRP070818	GSE78507
chr1	202811661	202811722	+	PCAT6	ENSG00000228288	100506696	NR_046325	non-coding (NR_046326, exon 2 of 2)	ncRNA	R	IGF2BP2	human	HEK 293T	eCLIP-seq	RNA-Protein	29476152	SRP070818	GSE78507
chr16	4257429	4257558	+	LINC01569	ENSG00000262468	100507501	NR_039999	3' UTR (NM_003223, exon 7 of 7)	ncRNA	R	IGF2BP2	human	HEK 293T	eCLIP-seq	RNA-Protein	29476152	SRP070818	GSE78507
chr11	33076108	33076140	+	LINC00294	ENSG00000280798	283267	NR_015451	promoter-TSS (NR_015451)	ncRNA	R	IGF2BP2	human	HEK 293T	eCLIP-seq	RNA-Protein	29476152	SRP070818	GSE78507
chr19	35545887	35545947	+	TMEM147-AS1	ENSG00000236144	100506469	NR_038396	TTS (NM_014364)	ncRNA	R	IGF2BP2	human	HEK 293T	eCLIP-seq	RNA-Protein	29476152	SRP070818	GSE78507
chr17	81932484	81932560	+	MAFG-AS1	ENSG00000265688	92659	NR_015454	3' UTR (NM_001282281, exon 8 of 8)	ncRNA	R	IGF2BP2	human	HEK 293T	eCLIP-seq	RNA-Protein	29476152	SRP070818	GSE78507
chr11	33072934	33073114	+	LINC00294	ENSG00000280798	283267	NR_015451	3' UTR (NM_018393, exon 10 of 10)	ncRNA	R	IGF2BP2	human	HEK 293T	eCLIP-seq	RNA-Protein	29476152	SRP070818	GSE78507
chr17	8222230	8222288	+	LINC00324	ENSG00000178977	284029	NM_173621	intron (NR_026951, intron 2 of 2)	ncRNA	R	IGF2BP2	human	HEK 293T	eCLIP-seq	RNA-Protein	29476152	SRP070818	GSE78507
chr11	33076354	33076406	+	LINC00294	ENSG00000280798	283267	NR_015451	non-coding (NR_015451, exon 1 of 1)	ncRNA	R	IGF2BP2	human	HEK 293T	eCLIP-seq	RNA-Protein	29476152	SRP070818	GSE78507
chr11	33079247	33079317	+	LINC00294	ENSG00000280798	283267	NR_015451	non-coding (NR_015451, exon 1 of 1)	ncRNA	R	IGF2BP2	human	HEK 293T	eCLIP-seq	RNA-Protein	29476152	SRP070818	GSE78507
chr19	35546548	35546585	+	TMEM147-AS1	ENSG00000236144	100506469	NR_038396	promoter-TSS (NR_038396)	ncRNA	R	IGF2BP2	human	HEK 293T	eCLIP-seq	RNA-Protein	29476152	SRP070818	GSE78507
chr17	81932475	81932557	+	MAFG-AS1	ENSG00000265688	92659	NR_015454	3' UTR (NM_001282281, exon 8 of 8)	ncRNA	R	IGF2BP1	human	HEK 293T	eCLIP-seq	RNA-Protein	29476152	SRP070818	GSE78507
chr11	33072927	33073030	+	LINC00294	ENSG00000280798	283267	NR_015451	3' UTR (NM_018393, exon 10 of 10)	ncRNA	R	IGF2BP1	human	HEK 293T	eCLIP-seq	RNA-Protein	29476152	SRP070818	GSE78507
chr5	470943	471023	+	PP7080	ENSG00000188242	25845	NR_024158	non-coding (NR_024158, exon 2 of 2)	ncRNA	R	IGF2BP1	human	HEK 293T	eCLIP-seq	RNA-Protein	29476152	SRP070818	GSE78507
chr11	33077564	33077646	+	LINC00294	ENSG00000280798	283267	NR_015451	non-coding (NR_015451, exon 1 of 1)	ncRNA	R	IGF2BP1	human	HEK 293T	eCLIP-seq	RNA-Protein	29476152	SRP070818	GSE78507
chr9	136727990	136728040	+	SNHG7	ENSG00000233016	84973	NR_003672	non-coding (NR_024542, exon 1 of 4)	ncRNA	R	IGF2BP1	human	HEK 293T	eCLIP-seq	RNA-Protein	29476152	SRP070818	GSE78507
chr11	33077411	33077455	+	LINC00294	ENSG00000280798	283267	NR_015451	non-coding (NR_015451, exon 1 of 1)	ncRNA	R	IGF2BP1	human	HEK 293T	eCLIP-seq	RNA-Protein	29476152	SRP070818	GSE78507
chr19	35545887	35545951	+	TMEM147-AS1	ENSG00000236144	100506469	NR_038396	TTS (NM_014364)	ncRNA	R	IGF2BP1	human	HEK 293T	eCLIP-seq	RNA-Protein	29476152	SRP070818	GSE78507
chr16	4258063	4258113	+	LINC01569	ENSG00000262468	100507501	NR_039999	exon (NM_003223, exon 7 of 7)	ncRNA	R	IGF2BP1	human	HEK 293T	eCLIP-seq	RNA-Protein	29476152	SRP070818	GSE78507
chr19	35546541	35546586	+	TMEM147-AS1	ENSG00000236144	100506469	NR_038396	promoter-TSS (NR_038396)	ncRNA	R	IGF2BP1	human	HEK 293T	eCLIP-seq	RNA-Protein	29476152	SRP070818	GSE78507
chr19	35546672	35546719	+	TMEM147-AS1	ENSG00000236144	100506469	NR_038396	promoter-TSS (NR_038396)	ncRNA	R	IGF2BP1	human	HEK 293T	eCLIP-seq	RNA-Protein	29476152	SRP070818	GSE78507
chr19	35547325	35547408	+	TMEM147-AS1	ENSG00000236144	100506469	NR_038396	exon (NM_001242598, exon 5 of 5)	ncRNA	R	IGF2BP1	human	HEK 293T	eCLIP-seq	RNA-Protein	29476152	SRP070818	GSE78507
chr17	8229180	8229206	+	LINC00324	ENSG00000178977	284029	NM_173621	exon (NM_025099, exon 20 of 23)	ncRNA	R	IGF2BP1	human	HEK 293T	eCLIP-seq	RNA-Protein	29476152	SRP070818	GSE78507
chr19	35546745	35546783	+	TMEM147-AS1	ENSG00000236144	100506469	NR_038396	promoter-TSS (NR_038396)	ncRNA	R	IGF2BP1	human	HEK 293T	eCLIP-seq	RNA-Protein	29476152	SRP070818	GSE78507
chr16	4257785	4257886	+	LINC01569	ENSG00000262468	100507501	NR_039999	3' UTR (NM_003223, exon 7 of 7)	ncRNA	R	IGF2BP1	human	HEK 293T	eCLIP-seq	RNA-Protein	29476152	SRP070818	GSE78507
chr3	9944595	9944666	+	PRRT3-AS1	ENSG00000230082	100874032	NR_046734	TTS (NR_134900)	ncRNA	R	IGF2BP1	human	HEK 293T	eCLIP-seq	RNA-Protein	29476152	SRP070818	GSE78507
chr17	8222234	8222281	+	LINC00324	ENSG00000178977	284029	NM_173621	intron (NR_026951, intron 2 of 2)	ncRNA	R	IGF2BP1	human	HEK 293T	eCLIP-seq	RNA-Protein	29476152	SRP070818	GSE78507
chr16	4262545	4262684	+	LINC01569	ENSG00000262468	100507501	NR_039999	exon (NM_003223, exon 2 of 7)	ncRNA	R	IGF2BP1	human	HEK 293T	eCLIP-seq	RNA-Protein	29476152	SRP070818	GSE78507
chr11	33078664	33078712	+	LINC00294	ENSG00000280798	283267	NR_015451	non-coding (NR_015451, exon 1 of 1)	ncRNA	R	IGF2BP1	human	HEK 293T	eCLIP-seq	RNA-Protein	29476152	SRP070818	GSE78507
chr5	471598	471646	+	PP7080	ENSG00000188242	25845	NR_024158	TTS (NM_001284351)	ncRNA	R	IGF2BP1	human	HEK 293T	eCLIP-seq	RNA-Protein	29476152	SRP070818	GSE78507
chr20	49278653	49278679	+	ZFAS1	ENSG00000177410	441951	NR_003604	promoter-TSS (NM_021035)	ncRNA	R	IGF2BP1	human	HEK 293T	eCLIP-seq	RNA-Protein	29476152	SRP070818	GSE78507
chr1	173867961	173867984	+	GAS5	ENSG00000234741	60674	NR_002578	promoter-TSS (NR_002578)	ncRNA	R	IGF2BP1	human	HEK 293T	eCLIP-seq	RNA-Protein	29476152	SRP070818	GSE78507
chr17	8229891	8229910	+	LINC00324	ENSG00000178977	284029	NM_173621	non-coding (NR_046431, exon 18 of 22)	ncRNA	R	IGF2BP1	human	HEK 293T	eCLIP-seq	RNA-Protein	29476152	SRP070818	GSE78507
chr11	33078912	33078961	+	LINC00294	ENSG00000280798	283267	NR_015451	non-coding (NR_015451, exon 1 of 1)	ncRNA	R	IGF2BP1	human	HEK 293T	eCLIP-seq	RNA-Protein	29476152	SRP070818	GSE78507
chr17	76557770	76557859	+	SNHG16	ENSG00000163597	100507246	NR_038108	promoter-TSS (NR_004397)	ncRNA	R	IGF2BP1	human	HEK 293T	eCLIP-seq	RNA-Protein	29476152	SRP070818	GSE78507
chr10	103692696	103692773	+	SH3PXD2A-AS1	ENSG00000280693	100505839	NR_038940	intron (NM_014631, intron 6 of 13)	ncRNA	R	IGF2BP1	human	HEK293T	eCLIP-seq	RNA-Protein	29476152	SRP012412	GSE92021
chr2	176175616	176175882	+	HAGLR	ENSG00000224189	401022	NR_033979	non-coding (NR_033979, exon 3 of 3)	ncRNA	R	IGF2BP1	human	HEK293T	eCLIP-seq	RNA-Protein	29476152	SRP012412	GSE92021
chr19	35546672	35546690	+	TMEM147-AS1	ENSG00000236144	100506469	NR_038396	promoter-TSS (NR_038396)	ncRNA	R	IGF2BP1	human	HEK293T	eCLIP-seq	RNA-Protein	29476152	SRP012412	GSE92021
chr8	127799967	127800013	+	MIR1204	ENSG00000249859	100302185	NR_031609	intron (NR_003367, intron 1 of 8)	ncRNA	R	IGF2BP1	human	HEK293T	eCLIP-seq	RNA-Protein	29476152	SRP012412	GSE92021
chr20	62656675	62656731	+	SLCO4A1-AS1	ENSG00000232803	100127888	NR_024470	exon (NM_016354, exon 2 of 12)	ncRNA	R	IGF2BP1	human	HEK293T	eCLIP-seq	RNA-Protein	29476152	SRP012412	GSE92021
chr10	103666156	103666209	+	SH3PXD2A-AS1	ENSG00000280693	100505839	NR_038940	intron (NM_014631, intron 7 of 13)	ncRNA	R	IGF2BP1	human	HEK293T	eCLIP-seq	RNA-Protein	29476152	SRP012412	GSE92021
chr10	103700918	103700952	+	SH3PXD2A-AS1	ENSG00000280693	100505839	NR_038940	intron (NM_014631, intron 5 of 13)	ncRNA	R	IGF2BP1	human	HEK293T	eCLIP-seq	RNA-Protein	29476152	SRP012412	GSE92021
chr10	103718706	103718783	+	SH3PXD2A-AS1	ENSG00000280693	100505839	NR_038940	intron (NM_014631, intron 5 of 13)	ncRNA	R	IGF2BP1	human	HEK293T	eCLIP-seq	RNA-Protein	29476152	SRP012412	GSE92021
chr17	8222231	8222276	+	LINC00324	ENSG00000178977	284029	NM_173621	intron (NR_026951, intron 2 of 2)	ncRNA	R	IGF2BP1	human	HEK293T	eCLIP-seq	RNA-Protein	29476152	SRP012412	GSE92021
chr8	127854721	127854778	+	MIR1204	ENSG00000249859	100302185	NR_031609	intron (NR_003367, intron 1 of 8)	ncRNA	R	IGF2BP1	human	HEK293T	eCLIP-seq	RNA-Protein	29476152	SRP012412	GSE92021
chr20	49278647	49278699	+	ZFAS1	ENSG00000177410	441951	NR_003604	promoter-TSS (NM_021035)	ncRNA	R	IGF2BP1	human	HEK293T	eCLIP-seq	RNA-Protein	29476152	SRP012412	GSE92021
chr6	41549547	41549579	+	FOXP4-AS1	ENSG00000234753	101060264	NR_126415	promoter-TSS (NR_126415)	ncRNA	R	IGF2BP1	human	HEK293T	eCLIP-seq	RNA-Protein	29476152	SRP012412	GSE92021
chr8	127822689	127822775	+	MIR1204	ENSG00000249859	100302185	NR_031609	intron (NR_003367, intron 1 of 8)	ncRNA	R	IGF2BP1	human	HEK293T	eCLIP-seq	RNA-Protein	29476152	SRP012412	GSE92021
chr10	103638065	103638232	+	SH3PXD2A-AS1	ENSG00000280693	100505839	NR_038940	intron (NM_014631, intron 8 of 13)	ncRNA	R	IGF2BP1	human	HEK293T	eCLIP-seq	RNA-Protein	29476152	SRP012412	GSE92021
chr2	176189914	176189960	+	HAGLR	ENSG00000224189	401022	NR_033979	promoter-TSS (NR_033979)	ncRNA	R	IGF2BP1	human	HEK293T	eCLIP-seq	RNA-Protein	29476152	SRP012412	GSE92021
chr10	103700712	103700753	+	SH3PXD2A-AS1	ENSG00000280693	100505839	NR_038940	intron (NM_014631, intron 5 of 13)	ncRNA	R	IGF2BP1	human	HEK293T	eCLIP-seq	RNA-Protein	29476152	SRP012412	GSE92021
chr10	103650477	103650553	+	SH3PXD2A-AS1	ENSG00000280693	100505839	NR_038940	intron (NM_014631, intron 8 of 13)	ncRNA	R	IGF2BP1	human	HEK293T	eCLIP-seq	RNA-Protein	29476152	SRP012412	GSE92021
chr2	176174671	176174710	+	HAGLR	ENSG00000224189	401022	NR_033979	non-coding (NR_033979, exon 3 of 3)	ncRNA	R	IGF2BP1	human	HEK293T	eCLIP-seq	RNA-Protein	29476152	SRP012412	GSE92021
chr16	4262617	4262699	+	LINC01569	ENSG00000262468	100507501	NR_039999	exon (NM_003223, exon 2 of 7)	ncRNA	R	IGF2BP1	human	HEK293T	eCLIP-seq	RNA-Protein	29476152	SRP012412	GSE92021
chr10	103660563	103660626	+	SH3PXD2A-AS1	ENSG00000280693	100505839	NR_038940	intron (NM_014631, intron 8 of 13)	ncRNA	R	IGF2BP1	human	HEK293T	eCLIP-seq	RNA-Protein	29476152	SRP012412	GSE92021
chr10	103720503	103720537	+	SH3PXD2A-AS1	ENSG00000280693	100505839	NR_038940	intron (NM_014631, intron 5 of 13)	ncRNA	R	IGF2BP1	human	HEK293T	eCLIP-seq	RNA-Protein	29476152	SRP012412	GSE92021
chr11	33072655	33072708	+	LINC00294	ENSG00000280798	283267	NR_015451	3' UTR (NM_018393, exon 10 of 10)	ncRNA	R	IGF2BP1	human	HEK293T	eCLIP-seq	RNA-Protein	29476152	SRP012412	GSE92021
chr10	103653863	103653922	+	SH3PXD2A-AS1	ENSG00000280693	100505839	NR_038940	intron (NM_014631, intron 8 of 13)	ncRNA	R	IGF2BP1	human	HEK293T	eCLIP-seq	RNA-Protein	29476152	SRP012412	GSE92021
chr10	103641282	103641314	+	SH3PXD2A-AS1	ENSG00000280693	100505839	NR_038940	intron (NM_014631, intron 8 of 13)	ncRNA	R	IGF2BP1	human	HEK293T	eCLIP-seq	RNA-Protein	29476152	SRP012412	GSE92021
chr8	127864224	127864318	+	MIR1204	ENSG00000249859	100302185	NR_031609	intron (NR_003367, intron 1 of 8)	ncRNA	R	IGF2BP1	human	HEK293T	eCLIP-seq	RNA-Protein	29476152	SRP012412	GSE92021
chr8	127794913	127794980	+	PVT1	ENSG00000249859	5820	NR_003367	intron (NR_003367, intron 1 of 8)	ncRNA	R	IGF2BP1	human	HEK293T	eCLIP-seq	RNA-Protein	29476152	SRP012412	GSE92021
chr8	127848876	127849008	+	MIR1204	ENSG00000249859	100302185	NR_031609	intron (NR_003367, intron 1 of 8)	ncRNA	R	IGF2BP1	human	HEK293T	eCLIP-seq	RNA-Protein	29476152	SRP012412	GSE92021
chrX	1396560	1396611	+	LINC00106	ENSG00000236871	751580	NR_130733	promoter-TSS (NR_130733).2	ncRNA	R	IGF2BP1	human	HEK293T	eCLIP-seq	RNA-Protein	29476152	SRP012412	GSE92021
chr10	103699391	103699451	+	SH3PXD2A-AS1	ENSG00000280693	100505839	NR_038940	intron (NM_014631, intron 5 of 13)	ncRNA	R	IGF2BP1	human	HEK293T	eCLIP-seq	RNA-Protein	29476152	SRP012412	GSE92021
chr10	103650579	103650615	+	SH3PXD2A-AS1	ENSG00000280693	100505839	NR_038940	intron (NM_014631, intron 8 of 13)	ncRNA	R	IGF2BP1	human	HEK293T	eCLIP-seq	RNA-Protein	29476152	SRP012412	GSE92021
chr11	33076112	33076243	+	LINC00294	ENSG00000280798	283267	NR_015451	promoter-TSS (NR_015451)	ncRNA	R	IGF2BP1	human	HEK293T	eCLIP-seq	RNA-Protein	29476152	SRP012412	GSE92021
chr17	76557770	76557854	+	SNHG16	ENSG00000163597	100507246	NR_038108	promoter-TSS (NR_004397)	ncRNA	R	IGF2BP1	human	HEK293T	eCLIP-seq	RNA-Protein	29476152	SRP012412	GSE92021
chr6	41560973	41561030	+	FOXP4-AS1	ENSG00000234753	101060264	NR_126415	intron (NM_138457, intron 1 of 16)	ncRNA	R	IGF2BP1	human	HEK293T	eCLIP-seq	RNA-Protein	29476152	SRP012412	GSE92021
chr10	103660384	103660473	+	SH3PXD2A-AS1	ENSG00000280693	100505839	NR_038940	intron (NM_014631, intron 8 of 13)	ncRNA	R	IGF2BP1	human	HEK293T	eCLIP-seq	RNA-Protein	29476152	SRP012412	GSE92021
chr10	103691809	103691861	+	SH3PXD2A-AS1	ENSG00000280693	100505839	NR_038940	intron (NM_014631, intron 6 of 13)	ncRNA	R	IGF2BP1	human	HEK293T	eCLIP-seq	RNA-Protein	29476152	SRP012412	GSE92021
chr8	127845415	127845473	+	MIR1204	ENSG00000249859	100302185	NR_031609	intron (NR_003367, intron 1 of 8)	ncRNA	R	IGF2BP1	human	HEK293T	eCLIP-seq	RNA-Protein	29476152	SRP012412	GSE92021
chr10	103782483	103782545	+	SH3PXD2A-AS1	ENSG00000280693	100505839	NR_038940	intron (NM_014631, intron 2 of 13)	ncRNA	R	IGF2BP1	human	HEK293T	eCLIP-seq	RNA-Protein	29476152	SRP012412	GSE92021
chr10	103659920	103659955	+	SH3PXD2A-AS1	ENSG00000280693	100505839	NR_038940	intron (NM_014631, intron 8 of 13)	ncRNA	R	IGF2BP1	human	HEK293T	eCLIP-seq	RNA-Protein	29476152	SRP012412	GSE92021
chr2	176175504	176175538	+	HAGLR	ENSG00000224189	401022	NR_033979	non-coding (NR_033979, exon 3 of 3)	ncRNA	R	IGF2BP1	human	HEK293T	eCLIP-seq	RNA-Protein	29476152	SRP012412	GSE92021
chr8	127795564	127795615	+	MIR1204	ENSG00000249859	100302185	NR_031609	promoter-TSS (NR_031609)	ncRNA	R	IGF2BP1	human	HEK293T	eCLIP-seq	RNA-Protein	29476152	SRP012412	GSE92021
chr9	136727897	136728038	+	SNHG7	ENSG00000233016	84973	NR_003672	non-coding (NR_024542, exon 1 of 4)	ncRNA	R	IGF2BP1	human	HEK293T	eCLIP-seq	RNA-Protein	29476152	SRP012412	GSE92021
chr3	197003704	197003753	+	MELTF-AS1	ENSG00000228109	100507057	NR_038285	non-coding (NR_038285, exon 2 of 4)	ncRNA	R	IGF2BP1	human	HEK293T	eCLIP-seq	RNA-Protein	29476152	SRP012412	GSE92021
chr6	41569584	41569691	+	FOXP4-AS1	ENSG00000234753	101060264	NR_126415	intron (NM_138457, intron 2 of 16)	ncRNA	R	IGF2BP1	human	HEK293T	eCLIP-seq	RNA-Protein	29476152	SRP012412	GSE92021
chr10	103635456	103635520	+	SH3PXD2A-AS1	ENSG00000280693	100505839	NR_038940	intron (NM_014631, intron 8 of 13)	ncRNA	R	IGF2BP1	human	HEK293T	eCLIP-seq	RNA-Protein	29476152	SRP012412	GSE92021
chr10	103692886	103692929	+	SH3PXD2A-AS1	ENSG00000280693	100505839	NR_038940	intron (NM_014631, intron 6 of 13)	ncRNA	R	IGF2BP1	human	HEK293T	eCLIP-seq	RNA-Protein	29476152	SRP012412	GSE92021
chr2	176173297	176173330	+	HAGLR	ENSG00000224189	401022	NR_033979	TTS (NM_006898)	ncRNA	R	IGF2BP1	human	HEK293T	eCLIP-seq	RNA-Protein	29476152	SRP012412	GSE92021
chrX	1396461	1396511	+	LINC00106	ENSG00000236871	751580	NR_130733	promoter-TSS (NR_130733).2	ncRNA	R	IGF2BP1	human	HEK293T	eCLIP-seq	RNA-Protein	29476152	SRP012412	GSE92021
chr16	4258035	4258098	+	LINC01569	ENSG00000262468	100507501	NR_039999	exon (NM_003223, exon 7 of 7)	ncRNA	R	IGF2BP1	human	HEK293T	eCLIP-seq	RNA-Protein	29476152	SRP012412	GSE92021
chr20	62660510	62660536	+	SLCO4A1-AS1	ENSG00000232803	100127888	NR_024470	exon (NM_016354, exon 4 of 12)	ncRNA	R	IGF2BP1	human	HEK293T	eCLIP-seq	RNA-Protein	29476152	SRP012412	GSE92021
chr8	127850075	127850167	+	MIR1204	ENSG00000249859	100302185	NR_031609	intron (NR_003367, intron 1 of 8)	ncRNA	R	IGF2BP1	human	HEK293T	eCLIP-seq	RNA-Protein	29476152	SRP012412	GSE92021
chr10	103646509	103646592	+	SH3PXD2A-AS1	ENSG00000280693	100505839	NR_038940	intron (NM_014631, intron 8 of 13)	ncRNA	R	IGF2BP1	human	HEK293T	eCLIP-seq	RNA-Protein	29476152	SRP012412	GSE92021
chr11	33079273	33079322	+	LINC00294	ENSG00000280798	283267	NR_015451	non-coding (NR_015451, exon 1 of 1)	ncRNA	R	IGF2BP1	human	HEK293T	eCLIP-seq	RNA-Protein	29476152	SRP012412	GSE92021
chr3	9944588	9944671	+	PRRT3-AS1	ENSG00000230082	100874032	NR_046734	TTS (NR_134900)	ncRNA	R	IGF2BP1	human	HEK293T	eCLIP-seq	RNA-Protein	29476152	SRP012412	GSE92021
chr1	202811635	202811727	+	PCAT6	ENSG00000228288	100506696	NR_046325	non-coding (NR_046325, exon 2 of 2)	ncRNA	R	IGF2BP1	human	HEK293T	eCLIP-seq	RNA-Protein	29476152	SRP012412	GSE92021
chr11	33078656	33078711	+	LINC00294	ENSG00000280798	283267	NR_015451	non-coding (NR_015451, exon 1 of 1)	ncRNA	R	IGF2BP1	human	HEK293T	eCLIP-seq	RNA-Protein	29476152	SRP012412	GSE92021
chr10	103659799	103659858	+	SH3PXD2A-AS1	ENSG00000280693	100505839	NR_038940	intron (NM_014631, intron 8 of 13)	ncRNA	R	IGF2BP1	human	HEK293T	eCLIP-seq	RNA-Protein	29476152	SRP012412	GSE92021
chr10	103636570	103636622	+	SH3PXD2A-AS1	ENSG00000280693	100505839	NR_038940	intron (NM_014631, intron 8 of 13)	ncRNA	R	IGF2BP1	human	HEK293T	eCLIP-seq	RNA-Protein	29476152	SRP012412	GSE92021
chr8	127795672	127795731	+	MIR1204	ENSG00000249859	100302185	NR_031609	promoter-TSS (NR_031609)	ncRNA	R	IGF2BP1	human	HEK293T	eCLIP-seq	RNA-Protein	29476152	SRP012412	GSE92021
chr2	176174510	176174556	+	HAGLR	ENSG00000224189	401022	NR_033979	non-coding (NR_033979, exon 3 of 3)	ncRNA	R	IGF2BP1	human	HEK293T	eCLIP-seq	RNA-Protein	29476152	SRP012412	GSE92021
chr16	4260088	4260214	+	LINC01569	ENSG00000262468	100507501	NR_039999	exon (NM_003223, exon 6 of 7)	ncRNA	R	IGF2BP1	human	HEK293T	eCLIP-seq	RNA-Protein	29476152	SRP012412	GSE92021
chr19	35546547	35546584	+	TMEM147-AS1	ENSG00000236144	100506469	NR_038396	promoter-TSS (NR_038396)	ncRNA	R	IGF2BP1	human	HEK293T	eCLIP-seq	RNA-Protein	29476152	SRP012412	GSE92021
chr10	103688160	103688213	+	SH3PXD2A-AS1	ENSG00000280693	100505839	NR_038940	intron (NM_014631, intron 6 of 13)	ncRNA	R	IGF2BP1	human	HEK293T	eCLIP-seq	RNA-Protein	29476152	SRP012412	GSE92021
chr6	41529274	41529320	+	FOXP4-AS1	ENSG00000234753	101060264	NR_126415	intron (NR_126415, intron 1 of 1)	ncRNA	R	IGF2BP1	human	HEK293T	eCLIP-seq	RNA-Protein	29476152	SRP012412	GSE92021
chr11	33072939	33073019	+	LINC00294	ENSG00000280798	283267	NR_015451	3' UTR (NM_018393, exon 10 of 10)	ncRNA	R	IGF2BP1	human	HEK293T	eCLIP-seq	RNA-Protein	29476152	SRP012412	GSE92021
chr17	81932489	81932558	+	MAFG-AS1	ENSG00000265688	92659	NR_015454	3' UTR (NM_001282281, exon 8 of 8)	ncRNA	R	IGF2BP1	human	HEK293T	eCLIP-seq	RNA-Protein	29476152	SRP012412	GSE92021
chr10	103650295	103650337	+	SH3PXD2A-AS1	ENSG00000280693	100505839	NR_038940	intron (NM_014631, intron 8 of 13)	ncRNA	R	IGF2BP1	human	HEK293T	eCLIP-seq	RNA-Protein	29476152	SRP012412	GSE92021
chr10	103701725	103701770	+	SH3PXD2A-AS1	ENSG00000280693	100505839	NR_038940	intron (NM_014631, intron 5 of 13)	ncRNA	R	IGF2BP1	human	HEK293T	eCLIP-seq	RNA-Protein	29476152	SRP012412	GSE92021
chr10	103636754	103636835	+	SH3PXD2A-AS1	ENSG00000280693	100505839	NR_038940	intron (NM_014631, intron 8 of 13)	ncRNA	R	IGF2BP1	human	HEK293T	eCLIP-seq	RNA-Protein	29476152	SRP012412	GSE92021
chr10	103692113	103692170	+	SH3PXD2A-AS1	ENSG00000280693	100505839	NR_038940	intron (NM_014631, intron 6 of 13)	ncRNA	R	IGF2BP1	human	HEK293T	eCLIP-seq	RNA-Protein	29476152	SRP012412	GSE92021
chr6	41541029	41541107	+	FOXP4-AS1	ENSG00000234753	101060264	NR_126415	intron (NR_126415, intron 1 of 1)	ncRNA	R	IGF2BP1	human	HEK293T	eCLIP-seq	RNA-Protein	29476152	SRP012412	GSE92021
chr2	176176308	176176405	+	HAGLR	ENSG00000224189	401022	NR_033979	non-coding (NR_033979, exon 3 of 3)	ncRNA	R	IGF2BP1	human	HEK293T	eCLIP-seq	RNA-Protein	29476152	SRP012412	GSE92021
chr11	33077402	33077458	+	LINC00294	ENSG00000280798	283267	NR_015451	non-coding (NR_015451, exon 1 of 1)	ncRNA	R	IGF2BP1	human	HEK293T	eCLIP-seq	RNA-Protein	29476152	SRP012412	GSE92021
chr10	103658480	103658570	+	SH3PXD2A-AS1	ENSG00000280693	100505839	NR_038940	intron (NM_014631, intron 8 of 13)	ncRNA	R	IGF2BP1	human	HEK293T	eCLIP-seq	RNA-Protein	29476152	SRP012412	GSE92021
chr10	103634036	103634151	+	SH3PXD2A-AS1	ENSG00000280693	100505839	NR_038940	intron (NM_014631, intron 8 of 13)	ncRNA	R	IGF2BP1	human	HEK293T	eCLIP-seq	RNA-Protein	29476152	SRP012412	GSE92021
chr17	1714236	1714302	+	MIR22	ENSG00000186594	407004	NR_029494	promoter-TSS (NR_029494)	ncRNA	R	IGF2BP1	human	HEK293T	eCLIP-seq	RNA-Protein	29476152	SRP012412	GSE92021
chr20	49270236	49270277	+	ZFAS1	ENSG00000177410	441951	NR_003604	exon (NM_021035, exon 3 of 14)	ncRNA	R	IGF2BP1	human	HEK293T	eCLIP-seq	RNA-Protein	29476152	SRP012412	GSE92021
chr6	41560741	41560792	+	FOXP4-AS1	ENSG00000234753	101060264	NR_126415	intron (NM_138457, intron 1 of 16)	ncRNA	R	IGF2BP1	human	HEK293T	eCLIP-seq	RNA-Protein	29476152	SRP012412	GSE92021
chr8	143275411	143275465	+	MINCR	ENSG00000253716	100507316	NR_120682	intron (NM_138465, intron 3 of 3)	ncRNA	R	IGF2BP1	human	HEK293T	eCLIP-seq	RNA-Protein	29476152	SRP012412	GSE92021
chr1	94927841	94927920	+	LOC729970	ENSG00000235501	729970	NR_033998	promoter-TSS (NR_033998)	ncRNA	R	IGF2BP1	human	HEK293T	eCLIP-seq	RNA-Protein	29476152	SRP012412	GSE92021
chr8	127866589	127866651	+	MIR1204	ENSG00000249859	100302185	NR_031609	intron (NR_003367, intron 1 of 8)	ncRNA	R	IGF2BP1	human	HEK293T	eCLIP-seq	RNA-Protein	29476152	SRP012412	GSE92021
chr17	8234833	8234895	+	LINC00324	ENSG00000178977	284029	NM_173621	non-coding (NR_046431, exon 9 of 22)	ncRNA	R	IGF2BP1	human	HEK293T	eCLIP-seq	RNA-Protein	29476152	SRP012412	GSE92021
chr1	94928029	94928093	+	LOC729970	ENSG00000235501	729970	NR_033998	promoter-TSS (NR_033998)	ncRNA	R	IGF2BP1	human	HEK293T	eCLIP-seq	RNA-Protein	29476152	SRP012412	GSE92021
chr10	103698267	103698342	+	SH3PXD2A-AS1	ENSG00000280693	100505839	NR_038940	intron (NM_014631, intron 5 of 13)	ncRNA	R	IGF2BP1	human	HEK293T	eCLIP-seq	RNA-Protein	29476152	SRP012412	GSE92021
chr10	103653972	103654040	+	SH3PXD2A-AS1	ENSG00000280693	100505839	NR_038940	intron (NM_014631, intron 8 of 13)	ncRNA	R	IGF2BP1	human	HEK293T	eCLIP-seq	RNA-Protein	29476152	SRP012412	GSE92021
chr6	41545332	41545396	+	FOXP4-AS1	ENSG00000234753	101060264	NR_126415	intron (NR_126415, intron 1 of 1)	ncRNA	R	IGF2BP1	human	HEK293T	eCLIP-seq	RNA-Protein	29476152	SRP012412	GSE92021
chr2	87475290	87475368	+	CYTOR	ENSG00000222041	112597	NM_052871	intron (NR_024205, intron 2 of 2)	ncRNA	R	IGF2BP1	human	HEK293T	eCLIP-seq	RNA-Protein	29476152	SRP012412	GSE92021
chr20	62663352	62663433	+	SLCO4A1-AS1	ENSG00000232803	100127888	NR_024470	non-coding (NR_024470, exon 4 of 4)	ncRNA	R	IGF2BP1	human	HEK293T	eCLIP-seq	RNA-Protein	29476152	SRP012412	GSE92021
chr8	127800902	127800992	+	MIR1204	ENSG00000249859	100302185	NR_031609	intron (NR_003367, intron 1 of 8)	ncRNA	R	IGF2BP1	human	HEK293T	eCLIP-seq	RNA-Protein	29476152	SRP012412	GSE92021
chr10	103724910	103724960	+	SH3PXD2A-AS1	ENSG00000280693	100505839	NR_038940	intron (NM_014631, intron 4 of 13)	ncRNA	R	IGF2BP1	human	HEK293T	eCLIP-seq	RNA-Protein	29476152	SRP012412	GSE92021
chr2	176174843	176174892	+	HAGLR	ENSG00000224189	401022	NR_033979	non-coding (NR_033979, exon 3 of 3)	ncRNA	R	IGF2BP1	human	HEK293T	eCLIP-seq	RNA-Protein	29476152	SRP012412	GSE92021
chr8	127849634	127849691	+	MIR1204	ENSG00000249859	100302185	NR_031609	intron (NR_003367, intron 1 of 8)	ncRNA	R	IGF2BP1	human	HEK293T	eCLIP-seq	RNA-Protein	29476152	SRP012412	GSE92021
chr20	62654522	62654561	+	SLCO4A1-AS1	ENSG00000232803	100127888	NR_024470	intron (NM_016354, intron 1 of 11)	ncRNA	R	IGF2BP1	human	HEK293T	eCLIP-seq	RNA-Protein	29476152	SRP012412	GSE92021
chr17	81932421	81932448	+	MAFG-AS1	ENSG00000265688	92659	NR_015454	TTS (NM_001282281)	ncRNA	R	IGF2BP1	human	HEK293T	eCLIP-seq	RNA-Protein	29476152	SRP012412	GSE92021
chr6	41545482	41545592	+	FOXP4-AS1	ENSG00000234753	101060264	NR_126415	promoter-TSS (NM_001012426)	ncRNA	R	IGF2BP1	human	HEK293T	eCLIP-seq	RNA-Protein	29476152	SRP012412	GSE92021
chr3	9949668	9949718	+	PRRT3-AS1	ENSG00000230082	100874032	NR_046734	exon (NM_001318871, exon 2 of 3)	ncRNA	R	IGF2BP1	human	HEK293T	eCLIP-seq	RNA-Protein	29476152	SRP012412	GSE92021
chr10	103745884	103745958	+	SH3PXD2A-AS1	ENSG00000280693	100505839	NR_038940	promoter-TSS (NR_038940)	ncRNA	R	IGF2BP1	human	HEK293T	eCLIP-seq	RNA-Protein	29476152	SRP012412	GSE92021
chr20	62658688	62658720	+	SLCO4A1-AS1	ENSG00000232803	100127888	NR_024470	exon (NM_016354, exon 3 of 12)	ncRNA	R	IGF2BP1	human	HEK293T	eCLIP-seq	RNA-Protein	29476152	SRP012412	GSE92021
chr8	127867235	127867290	+	MIR1204	ENSG00000249859	100302185	NR_031609	intron (NR_003367, intron 1 of 8)	ncRNA	R	IGF2BP1	human	HEK293T	eCLIP-seq	RNA-Protein	29476152	SRP012412	GSE92021
chr17	8229171	8229207	+	LINC00324	ENSG00000178977	284029	NM_173621	exon (NM_025099, exon 20 of 23)	ncRNA	R	IGF2BP1	human	HEK293T	eCLIP-seq	RNA-Protein	29476152	SRP012412	GSE92021
chr10	103651244	103651293	+	SH3PXD2A-AS1	ENSG00000280693	100505839	NR_038940	intron (NM_014631, intron 8 of 13)	ncRNA	R	IGF2BP1	human	HEK293T	eCLIP-seq	RNA-Protein	29476152	SRP012412	GSE92021
chr10	103676876	103676930	+	SH3PXD2A-AS1	ENSG00000280693	100505839	NR_038940	intron (NM_014631, intron 6 of 13)	ncRNA	R	IGF2BP1	human	HEK293T	eCLIP-seq	RNA-Protein	29476152	SRP012412	GSE92021
chr11	33073073	33073118	+	LINC00294	ENSG00000280798	283267	NR_015451	3' UTR (NM_018393, exon 10 of 10)	ncRNA	R	IGF2BP1	human	HEK293T	eCLIP-seq	RNA-Protein	29476152	SRP012412	GSE92021
chr10	103668493	103668573	+	SH3PXD2A-AS1	ENSG00000280693	100505839	NR_038940	intron (NM_014631, intron 7 of 13)	ncRNA	R	IGF2BP1	human	HEK293T	eCLIP-seq	RNA-Protein	29476152	SRP012412	GSE92021
chr6	41547623	41547677	+	FOXP4-AS1	ENSG00000234753	101060264	NR_126415	promoter-TSS (NR_126416)	ncRNA	R	IGF2BP1	human	HEK293T	eCLIP-seq	RNA-Protein	29476152	SRP012412	GSE92021
chr8	127810472	127810522	+	MIR1204	ENSG00000249859	100302185	NR_031609	intron (NR_003367, intron 1 of 8)	ncRNA	R	IGF2BP1	human	HEK293T	eCLIP-seq	RNA-Protein	29476152	SRP012412	GSE92021
chr10	103691727	103691775	+	SH3PXD2A-AS1	ENSG00000280693	100505839	NR_038940	intron (NM_014631, intron 6 of 13)	ncRNA	R	IGF2BP1	human	HEK293T	eCLIP-seq	RNA-Protein	29476152	SRP012412	GSE92021
chr20	62671834	62671941	+	SLCO4A1-AS1	ENSG00000232803	100127888	NR_024470	exon (NM_016354, exon 12 of 12)	ncRNA	R	IGF2BP1	human	HEK293T	eCLIP-seq	RNA-Protein	29476152	SRP012412	GSE92021
chr10	103650474	103650537	+	SH3PXD2A-AS1	ENSG00000280693	100505839	NR_038940	intron (NM_014631, intron 8 of 13)	ncRNA	R	IGF2BP3	human	HEK293T	eCLIP-seq	RNA-Protein	29476152	SRX2424716	GSE92220
chr19	35546546	35546584	+	TMEM147-AS1	ENSG00000236144	100506469	NR_038396	promoter-TSS (NR_038396)	ncRNA	R	IGF2BP3	human	HEK293T	eCLIP-seq	RNA-Protein	29476152	SRX2424716	GSE92220
chr2	176190374	176190424	+	HAGLR	ENSG00000224189	401022	NR_033979	3' UTR (NM_024501, exon 2 of 2)	ncRNA	R	IGF2BP3	human	HEK293T	eCLIP-seq	RNA-Protein	29476152	SRX2424716	GSE92220
chr1	28581504	28581584	+	SNHG12	ENSG00000197989	85028	NM_053040	promoter-TSS (NR_003035)	ncRNA	R	IGF2BP3	human	HEK293T	eCLIP-seq	RNA-Protein	29476152	SRX2424716	GSE92220
chr10	103745914	103745949	+	SH3PXD2A-AS1	ENSG00000280693	100505839	NR_038940	promoter-TSS (NR_038940)	ncRNA	R	IGF2BP3	human	HEK293T	eCLIP-seq	RNA-Protein	29476152	SRX2424716	GSE92220
chrX	1398728	1398799	+	LINC00106	ENSG00000236871	751580	NR_130733	intron (NR_130733, intron 1 of 2).2	ncRNA	R	IGF2BP3	human	HEK293T	eCLIP-seq	RNA-Protein	29476152	SRX2424716	GSE92220
chr2	176189356	176189421	+	HAGLR	ENSG00000224189	401022	NR_033979	promoter-TSS (NR_033979)	ncRNA	R	IGF2BP3	human	HEK293T	eCLIP-seq	RNA-Protein	29476152	SRX2424716	GSE92220
chr20	62658013	62658087	+	SLCO4A1-AS1	ENSG00000232803	100127888	NR_024470	intron (NM_016354, intron 2 of 11)	ncRNA	R	IGF2BP3	human	HEK293T	eCLIP-seq	RNA-Protein	29476152	SRX2424716	GSE92220
chr10	103635931	103636028	+	SH3PXD2A-AS1	ENSG00000280693	100505839	NR_038940	intron (NM_014631, intron 8 of 13)	ncRNA	R	IGF2BP3	human	HEK293T	eCLIP-seq	RNA-Protein	29476152	SRX2424716	GSE92220
chr10	103653786	103653831	+	SH3PXD2A-AS1	ENSG00000280693	100505839	NR_038940	intron (NM_014631, intron 8 of 13)	ncRNA	R	IGF2BP3	human	HEK293T	eCLIP-seq	RNA-Protein	29476152	SRX2424716	GSE92220
chr16	4258048	4258105	+	LINC01569	ENSG00000262468	100507501	NR_039999	exon (NM_003223, exon 7 of 7)	ncRNA	R	IGF2BP3	human	HEK293T	eCLIP-seq	RNA-Protein	29476152	SRX2424716	GSE92220
chr20	62671810	62671952	+	SLCO4A1-AS1	ENSG00000232803	100127888	NR_024470	exon (NM_016354, exon 12 of 12)	ncRNA	R	IGF2BP3	human	HEK293T	eCLIP-seq	RNA-Protein	29476152	SRX2424716	GSE92220
chr20	38446957	38447045	+	SNHG11	ENSG00000174365	128439	NM_139016	non-coding (NR_003239, exon 1 of 5)	ncRNA	R	IGF2BP3	human	HEK293T	eCLIP-seq	RNA-Protein	29476152	SRX2424716	GSE92220
chr10	103692708	103692763	+	SH3PXD2A-AS1	ENSG00000280693	100505839	NR_038940	intron (NM_014631, intron 6 of 13)	ncRNA	R	IGF2BP3	human	HEK293T	eCLIP-seq	RNA-Protein	29476152	SRX2424716	GSE92220
chr20	49270593	49270640	+	ZFAS1	ENSG00000177410	441951	NR_003604	exon (NM_021035, exon 3 of 14)	ncRNA	R	IGF2BP3	human	HEK293T	eCLIP-seq	RNA-Protein	29476152	SRX2424716	GSE92220
chr2	176188970	176189024	+	HAGLR	ENSG00000224189	401022	NR_033979	promoter-TSS (NR_033979)	ncRNA	R	IGF2BP3	human	HEK293T	eCLIP-seq	RNA-Protein	29476152	SRX2424716	GSE92220
chrX	1397344	1397383	+	LINC00106	ENSG00000236871	751580	NR_130733	intron (NR_130733, intron 1 of 2).2	ncRNA	R	IGF2BP3	human	HEK293T	eCLIP-seq	RNA-Protein	29476152	SRX2424716	GSE92220
chr2	176175614	176175740	+	HAGLR	ENSG00000224189	401022	NR_033979	non-coding (NR_033979, exon 3 of 3)	ncRNA	R	IGF2BP3	human	HEK293T	eCLIP-seq	RNA-Protein	29476152	SRX2424716	GSE92220
chr17	8230313	8230348	+	LINC00324	ENSG00000178977	284029	NM_173621	non-coding (NR_046431, exon 17 of 22)	ncRNA	R	IGF2BP3	human	HEK293T	eCLIP-seq	RNA-Protein	29476152	SRX2424716	GSE92220
chr8	127854718	127854777	+	MIR1204	ENSG00000249859	100302185	NR_031609	intron (NR_003367, intron 1 of 8)	ncRNA	R	IGF2BP3	human	HEK293T	eCLIP-seq	RNA-Protein	29476152	SRX2424716	GSE92220
chr17	8222227	8222281	+	LINC00324	ENSG00000178977	284029	NM_173621	intron (NR_026951, intron 2 of 2)	ncRNA	R	IGF2BP3	human	HEK293T	eCLIP-seq	RNA-Protein	29476152	SRX2424716	GSE92220
chr16	89712114	89712193	+	VPS9D1-AS1	ENSG00000261373	100128881	NR_036480	non-coding (NR_036480, exon 1 of 4)	ncRNA	R	IGF2BP3	human	HEK293T	eCLIP-seq	RNA-Protein	29476152	SRX2424716	GSE92220
chr8	143276182	143276212	+	MINCR	ENSG00000253716	100507316	NR_120682	exon (NM_138465, exon 4 of 4)	ncRNA	R	IGF2BP3	human	HEK293T	eCLIP-seq	RNA-Protein	29476152	SRX2424716	GSE92220
chr11	33078909	33078951	+	LINC00294	ENSG00000280798	283267	NR_015451	non-coding (NR_015451, exon 1 of 1)	ncRNA	R	IGF2BP3	human	HEK293T	eCLIP-seq	RNA-Protein	29476152	SRX2424716	GSE92220
chr5	466728	466781	+	PP7080	ENSG00000188242	25845	NR_024158	exon (NM_007277, exon 13 of 13)	ncRNA	R	IGF2BP3	human	HEK293T	eCLIP-seq	RNA-Protein	29476152	SRX2424716	GSE92220
chr11	33076101	33076153	+	LINC00294	ENSG00000280798	283267	NR_015451	promoter-TSS (NR_015451)	ncRNA	R	IGF2BP3	human	HEK293T	eCLIP-seq	RNA-Protein	29476152	SRX2424716	GSE92220
chr3	197007505	197007549	+	MELTF-AS1	ENSG00000228109	100507057	NR_038285	intron (NM_005929, intron 13 of 15)	ncRNA	R	IGF2BP3	human	HEK293T	eCLIP-seq	RNA-Protein	29476152	SRX2424716	GSE92220
chr2	176187727	176187761	+	HAGLR	ENSG00000224189	401022	NR_033979	promoter-TSS (NM_024501)	ncRNA	R	IGF2BP3	human	HEK293T	eCLIP-seq	RNA-Protein	29476152	SRX2424716	GSE92220
chr6	41548132	41548186	+	FOXP4-AS1	ENSG00000234753	101060264	NR_126415	promoter-TSS (NR_126416)	ncRNA	R	IGF2BP3	human	HEK293T	eCLIP-seq	RNA-Protein	29476152	SRX2424716	GSE92220
chr3	9947779	9947914	+	PRRT3-AS1	ENSG00000230082	100874032	NR_046734	TTS (NM_001318871)	ncRNA	R	IGF2BP3	human	HEK293T	eCLIP-seq	RNA-Protein	29476152	SRX2424716	GSE92220
chr10	103723158	103723220	+	SH3PXD2A-AS1	ENSG00000280693	100505839	NR_038940	intron (NM_014631, intron 5 of 13)	ncRNA	R	IGF2BP3	human	HEK293T	eCLIP-seq	RNA-Protein	29476152	SRX2424716	GSE92220
chr20	62656551	62656646	+	SLCO4A1-AS1	ENSG00000232803	100127888	NR_024470	exon (NM_016354, exon 2 of 12)	ncRNA	R	IGF2BP3	human	HEK293T	eCLIP-seq	RNA-Protein	29476152	SRX2424716	GSE92220
chr5	466897	466940	+	PP7080	ENSG00000188242	25845	NR_024158	3' UTR (NM_007277, exon 13 of 13)	ncRNA	R	IGF2BP3	human	HEK293T	eCLIP-seq	RNA-Protein	29476152	SRX2424716	GSE92220
chr10	103659803	103659842	+	SH3PXD2A-AS1	ENSG00000280693	100505839	NR_038940	intron (NM_014631, intron 8 of 13)	ncRNA	R	IGF2BP3	human	HEK293T	eCLIP-seq	RNA-Protein	29476152	SRX2424716	GSE92220
chr16	4261779	4261839	+	LINC01569	ENSG00000262468	100507501	NR_039999	exon (NM_003223, exon 4 of 7)	ncRNA	R	IGF2BP3	human	HEK293T	eCLIP-seq	RNA-Protein	29476152	SRX2424716	GSE92220
chr11	33077403	33077464	+	LINC00294	ENSG00000280798	283267	NR_015451	non-coding (NR_015451, exon 1 of 1)	ncRNA	R	IGF2BP3	human	HEK293T	eCLIP-seq	RNA-Protein	29476152	SRX2424716	GSE92220
chr5	465051	465101	+	PP7080	ENSG00000188242	25845	NR_024158	intron (NM_007277, intron 10 of 12)	ncRNA	R	IGF2BP3	human	HEK293T	eCLIP-seq	RNA-Protein	29476152	SRX2424716	GSE92220
chr6	41560996	41561012	+	FOXP4-AS1	ENSG00000234753	101060264	NR_126415	intron (NM_138457, intron 1 of 16)	ncRNA	R	IGF2BP3	human	HEK293T	eCLIP-seq	RNA-Protein	29476152	SRX2424716	GSE92220
chr20	62660520	62660533	+	SLCO4A1-AS1	ENSG00000232803	100127888	NR_024470	exon (NM_016354, exon 4 of 12)	ncRNA	R	IGF2BP3	human	HEK293T	eCLIP-seq	RNA-Protein	29476152	SRX2424716	GSE92220
chr10	103659912	103659962	+	SH3PXD2A-AS1	ENSG00000280693	100505839	NR_038940	intron (NM_014631, intron 8 of 13)	ncRNA	R	IGF2BP3	human	HEK293T	eCLIP-seq	RNA-Protein	29476152	SRX2424716	GSE92220
chr1	28506047	28506139	+	SNHG3	ENSG00000242125	8420	NR_002909	intron (NM_001048199, intron 1 of 11)	ncRNA	R	IGF2BP3	human	HEK293T	eCLIP-seq	RNA-Protein	29476152	SRX2424716	GSE92220
chr3	9944602	9944658	+	PRRT3-AS1	ENSG00000230082	100874032	NR_046734	TTS (NR_134900)	ncRNA	R	IGF2BP3	human	HEK293T	eCLIP-seq	RNA-Protein	29476152	SRX2424716	GSE92220
chr20	62670238	62670279	+	SLCO4A1-AS1	ENSG00000232803	100127888	NR_024470	intron (NM_016354, intron 11 of 11)	ncRNA	R	IGF2BP3	human	HEK293T	eCLIP-seq	RNA-Protein	29476152	SRX2424716	GSE92220
chr11	33072928	33073130	+	LINC00294	ENSG00000280798	283267	NR_015451	3' UTR (NM_018393, exon 10 of 10)	ncRNA	R	IGF2BP3	human	HEK293T	eCLIP-seq	RNA-Protein	29476152	SRX2424716	GSE92220
chr8	127866587	127866639	+	MIR1204	ENSG00000249859	100302185	NR_031609	intron (NR_003367, intron 1 of 8)	ncRNA	R	IGF2BP3	human	HEK293T	eCLIP-seq	RNA-Protein	29476152	SRX2424716	GSE92220
chr10	103736827	103736910	+	SH3PXD2A-AS1	ENSG00000280693	100505839	NR_038940	intron (NM_014631, intron 3 of 13)	ncRNA	R	IGF2BP3	human	HEK293T	eCLIP-seq	RNA-Protein	29476152	SRX2424716	GSE92220
chr17	8228012	8228045	+	LINC00324	ENSG00000178977	284029	NM_173621	non-coding (NR_046431, exon 22 of 22)	ncRNA	R	IGF2BP3	human	HEK293T	eCLIP-seq	RNA-Protein	29476152	SRX2424716	GSE92220
chr10	103653865	103653914	+	SH3PXD2A-AS1	ENSG00000280693	100505839	NR_038940	intron (NM_014631, intron 8 of 13)	ncRNA	R	IGF2BP3	human	HEK293T	eCLIP-seq	RNA-Protein	29476152	SRX2424716	GSE92220
chr16	89709777	89709816	+	VPS9D1-AS1	ENSG00000261373	100128881	NR_036480	exon (NM_004913, exon 11 of 15)	ncRNA	R	IGF2BP3	human	HEK293T	eCLIP-seq	RNA-Protein	29476152	SRX2424716	GSE92220
chr16	89712306	89712384	+	VPS9D1-AS1	ENSG00000261373	100128881	NR_036480	intron (NR_036480, intron 1 of 3)	ncRNA	R	IGF2BP3	human	HEK293T	eCLIP-seq	RNA-Protein	29476152	SRX2424716	GSE92220
chr19	35547330	35547413	+	TMEM147-AS1	ENSG00000236144	100506469	NR_038396	exon (NM_001242598, exon 5 of 5)	ncRNA	R	IGF2BP3	human	HEK293T	eCLIP-seq	RNA-Protein	29476152	SRX2424716	GSE92220
chr10	103648466	103648520	+	SH3PXD2A-AS1	ENSG00000280693	100505839	NR_038940	intron (NM_014631, intron 8 of 13)	ncRNA	R	IGF2BP3	human	HEK293T	eCLIP-seq	RNA-Protein	29476152	SRX2424716	GSE92220
chr17	8231914	8231995	+	LINC00324	ENSG00000178977	284029	NM_173621	non-coding (NR_046431, exon 13 of 22)	ncRNA	R	IGF2BP3	human	HEK293T	eCLIP-seq	RNA-Protein	29476152	SRX2424716	GSE92220
chr1	173867892	173867930	+	GAS5	ENSG00000234741	60674	NR_002578	promoter-TSS (NR_002578)	ncRNA	R	IGF2BP3	human	HEK293T	eCLIP-seq	RNA-Protein	29476152	SRX2424716	GSE92220
chr10	103657837	103657890	+	SH3PXD2A-AS1	ENSG00000280693	100505839	NR_038940	intron (NM_014631, intron 8 of 13)	ncRNA	R	IGF2BP3	human	HEK293T	eCLIP-seq	RNA-Protein	29476152	SRX2424716	GSE92220
chr8	127864216	127864349	+	MIR1204	ENSG00000249859	100302185	NR_031609	intron (NR_003367, intron 1 of 8)	ncRNA	R	IGF2BP3	human	HEK293T	eCLIP-seq	RNA-Protein	29476152	SRX2424716	GSE92220
chr9	136727878	136727929	+	SNHG7	ENSG00000233016	84973	NR_003672	non-coding (NR_024542, exon 1 of 4)	ncRNA	R	IGF2BP3	human	HEK293T	eCLIP-seq	RNA-Protein	29476152	SRX2424716	GSE92220
chr6	41569586	41569680	+	FOXP4-AS1	ENSG00000234753	101060264	NR_126415	intron (NM_138457, intron 2 of 16)	ncRNA	R	IGF2BP3	human	HEK293T	eCLIP-seq	RNA-Protein	29476152	SRX2424716	GSE92220
chr2	176174798	176174898	+	HAGLR	ENSG00000224189	401022	NR_033979	non-coding (NR_033979, exon 3 of 3)	ncRNA	R	IGF2BP3	human	HEK293T	eCLIP-seq	RNA-Protein	29476152	SRX2424716	GSE92220
chr10	103641636	103641681	+	SH3PXD2A-AS1	ENSG00000280693	100505839	NR_038940	intron (NM_014631, intron 8 of 13)	ncRNA	R	IGF2BP3	human	HEK293T	eCLIP-seq	RNA-Protein	29476152	SRX2424716	GSE92220
chr1	28506214	28506263	+	SNHG3	ENSG00000242125	8420	NR_002909	non-coding (NR_036473, exon 2 of 4)	ncRNA	R	IGF2BP3	human	HEK293T	eCLIP-seq	RNA-Protein	29476152	SRX2424716	GSE92220
chr17	1712831	1712897	+	MIR22	ENSG00000186594	407004	NR_029494	non-coding (NR_028502, exon 2 of 2)	ncRNA	R	IGF2BP3	human	HEK293T	eCLIP-seq	RNA-Protein	29476152	SRX2424716	GSE92220
chr16	89710728	89710760	+	VPS9D1-AS1	ENSG00000261373	100128881	NR_036480	exon (NM_004913, exon 10 of 15)	ncRNA	R	IGF2BP3	human	HEK293T	eCLIP-seq	RNA-Protein	29476152	SRX2424716	GSE92220
chr19	35546672	35546685	+	TMEM147-AS1	ENSG00000236144	100506469	NR_038396	promoter-TSS (NR_038396)	ncRNA	R	IGF2BP3	human	HEK293T	eCLIP-seq	RNA-Protein	29476152	SRX2424716	GSE92220
chr2	176190102	176190138	+	HAGLR	ENSG00000224189	401022	NR_033979	exon (NM_024501, exon 2 of 2)	ncRNA	R	IGF2BP3	human	HEK293T	eCLIP-seq	RNA-Protein	29476152	SRX2424716	GSE92220
chr3	9944409	9944475	+	PRRT3-AS1	ENSG00000230082	100874032	NR_046734	exon (NM_015513, exon 10 of 10)	ncRNA	R	IGF2BP3	human	HEK293T	eCLIP-seq	RNA-Protein	29476152	SRX2424716	GSE92220
chr11	33075137	33075179	+	LINC00294	ENSG00000280798	283267	NR_015451	promoter-TSS (NR_015451)	ncRNA	R	IGF2BP3	human	HEK293T	eCLIP-seq	RNA-Protein	29476152	SRX2424716	GSE92220
chr10	103660663	103660714	+	SH3PXD2A-AS1	ENSG00000280693	100505839	NR_038940	intron (NM_014631, intron 8 of 13)	ncRNA	R	IGF2BP3	human	HEK293T	eCLIP-seq	RNA-Protein	29476152	SRX2424716	GSE92220
chr20	62654520	62654563	+	SLCO4A1-AS1	ENSG00000232803	100127888	NR_024470	intron (NM_016354, intron 1 of 11)	ncRNA	R	IGF2BP3	human	HEK293T	eCLIP-seq	RNA-Protein	29476152	SRX2424716	GSE92220
chr1	94927844	94927895	+	LOC729970	ENSG00000235501	729970	NR_033998	promoter-TSS (NR_033998)	ncRNA	R	IGF2BP3	human	HEK293T	eCLIP-seq	RNA-Protein	29476152	SRX2424716	GSE92220
chr9	136727956	136728068	+	SNHG7	ENSG00000233016	84973	NR_003672	non-coding (NR_024542, exon 1 of 4)	ncRNA	R	IGF2BP3	human	HEK293T	eCLIP-seq	RNA-Protein	29476152	SRX2424716	GSE92220
chr17	1715851	1715905	+	MIR22HG	ENSG00000186594	84981	NM_032895	promoter-TSS (NM_001163673)	ncRNA	R	IGF2BP3	human	HEK293T	eCLIP-seq	RNA-Protein	29476152	SRX2424716	GSE92220
chr20	62656927	62657025	+	SLCO4A1-AS1	ENSG00000232803	100127888	NR_024470	exon (NM_016354, exon 2 of 12)	ncRNA	R	IGF2BP3	human	HEK293T	eCLIP-seq	RNA-Protein	29476152	SRX2424716	GSE92220
chr17	81932489	81932562	+	MAFG-AS1	ENSG00000265688	92659	NR_015454	3' UTR (NM_001282281, exon 8 of 8)	ncRNA	R	IGF2BP3	human	HEK293T	eCLIP-seq	RNA-Protein	29476152	SRX2424716	GSE92220
chr10	103636742	103636830	+	SH3PXD2A-AS1	ENSG00000280693	100505839	NR_038940	intron (NM_014631, intron 8 of 13)	ncRNA	R	IGF2BP3	human	HEK293T	eCLIP-seq	RNA-Protein	29476152	SRX2424716	GSE92220
chr3	9940918	9940964	+	PRRT3-AS1	ENSG00000230082	100874032	NR_046734	exon (NM_015513, exon 5 of 10)	ncRNA	R	IGF2BP3	human	HEK293T	eCLIP-seq	RNA-Protein	29476152	SRX2424716	GSE92220
chr5	472110	472163	+	PP7080	ENSG00000188242	25845	NR_024158	3' UTR (NM_001284351, exon 17 of 17)	ncRNA	R	IGF2BP3	human	HEK293T	eCLIP-seq	RNA-Protein	29476152	SRX2424716	GSE92220
chr20	62672024	62672072	+	SLCO4A1-AS1	ENSG00000232803	100127888	NR_024470	3' UTR (NM_016354, exon 12 of 12)	ncRNA	R	IGF2BP3	human	HEK293T	eCLIP-seq	RNA-Protein	29476152	SRX2424716	GSE92220
chr16	4259937	4259993	+	LINC01569	ENSG00000262468	100507501	NR_039999	intron (NM_003223, intron 6 of 6)	ncRNA	R	IGF2BP3	human	HEK293T	eCLIP-seq	RNA-Protein	29476152	SRX2424716	GSE92220
chr10	103660464	103660517	+	SH3PXD2A-AS1	ENSG00000280693	100505839	NR_038940	intron (NM_014631, intron 8 of 13)	ncRNA	R	IGF2BP3	human	HEK293T	eCLIP-seq	RNA-Protein	29476152	SRX2424716	GSE92220
chr10	103700704	103700753	+	SH3PXD2A-AS1	ENSG00000280693	100505839	NR_038940	intron (NM_014631, intron 5 of 13)	ncRNA	R	IGF2BP3	human	HEK293T	eCLIP-seq	RNA-Protein	29476152	SRX2424716	GSE92220
chr20	49270671	49270721	+	ZFAS1	ENSG00000177410	441951	NR_003604	exon (NM_021035, exon 3 of 14)	ncRNA	R	IGF2BP3	human	HEK293T	eCLIP-seq	RNA-Protein	29476152	SRX2424716	GSE92220
chr10	103660104	103660127	+	SH3PXD2A-AS1	ENSG00000280693	100505839	NR_038940	intron (NM_014631, intron 8 of 13)	ncRNA	R	IGF2BP3	human	HEK293T	eCLIP-seq	RNA-Protein	29476152	SRX2424716	GSE92220
chr17	1714227	1714316	+	MIR22	ENSG00000186594	407004	NR_029494	promoter-TSS (NR_029494)	ncRNA	R	IGF2BP3	human	HEK293T	eCLIP-seq	RNA-Protein	29476152	SRX2424716	GSE92220
chr10	103660957	103661040	+	SH3PXD2A-AS1	ENSG00000280693	100505839	NR_038940	exon (NM_014631, exon 8 of 14)	ncRNA	R	IGF2BP3	human	HEK293T	eCLIP-seq	RNA-Protein	29476152	SRX2424716	GSE92220
chr20	62668484	62668510	+	SLCO4A1-AS1	ENSG00000232803	100127888	NR_024470	exon (NM_016354, exon 10 of 12)	ncRNA	R	IGF2BP3	human	HEK293T	eCLIP-seq	RNA-Protein	29476152	SRX2424716	GSE92220
chr2	176175760	176175915	+	HAGLR	ENSG00000224189	401022	NR_033979	non-coding (NR_033979, exon 3 of 3)	ncRNA	R	IGF2BP3	human	HEK293T	eCLIP-seq	RNA-Protein	29476152	SRX2424716	GSE92220
chr8	127794557	127794666	+	PVT1	ENSG00000249859	5820	NR_003367	promoter-TSS (NR_003367)	ncRNA	R	IGF2BP3	human	HEK293T	eCLIP-seq	RNA-Protein	29476152	SRX2424716	GSE92220
chr3	9944871	9944924	+	PRRT3-AS1	ENSG00000230082	100874032	NR_046734	TTS (NR_134900)	ncRNA	R	IGF2BP3	human	HEK293T	eCLIP-seq	RNA-Protein	29476152	SRX2424716	GSE92220
chr10	103650256	103650328	+	SH3PXD2A-AS1	ENSG00000280693	100505839	NR_038940	intron (NM_014631, intron 8 of 13)	ncRNA	R	IGF2BP3	human	HEK293T	eCLIP-seq	RNA-Protein	29476152	SRX2424716	GSE92220
chr20	62673410	62673448	+	SLCO4A1-AS1	ENSG00000232803	100127888	NR_024470	Intergenic	ncRNA	R	IGF2BP3	human	HEK293T	eCLIP-seq	RNA-Protein	29476152	SRX2424716	GSE92220
chr1	173867961	173867984	+	GAS5	ENSG00000234741	60674	NR_002578	promoter-TSS (NR_002578)	ncRNA	R	IGF2BP3	human	HEK293T	eCLIP-seq	RNA-Protein	29476152	SRX2424716	GSE92220
chr10	103634065	103634174	+	SH3PXD2A-AS1	ENSG00000280693	100505839	NR_038940	intron (NM_014631, intron 8 of 13)	ncRNA	R	IGF2BP3	human	HEK293T	eCLIP-seq	RNA-Protein	29476152	SRX2424716	GSE92220
chr11	33078661	33078711	+	LINC00294	ENSG00000280798	283267	NR_015451	non-coding (NR_015451, exon 1 of 1)	ncRNA	R	IGF2BP3	human	HEK293T	eCLIP-seq	RNA-Protein	29476152	SRX2424716	GSE92220
chr10	103789074	103789114	+	SH3PXD2A-AS1	ENSG00000280693	100505839	NR_038940	intron (NM_014631, intron 2 of 13)	ncRNA	R	IGF2BP3	human	HEK293T	eCLIP-seq	RNA-Protein	29476152	SRX2424716	GSE92220
chr10	103661501	103661574	+	SH3PXD2A-AS1	ENSG00000280693	100505839	NR_038940	intron (NM_014631, intron 7 of 13)	ncRNA	R	IGF2BP3	human	HEK293T	eCLIP-seq	RNA-Protein	29476152	SRX2424716	GSE92220
chr10	103648758	103648810	+	SH3PXD2A-AS1	ENSG00000280693	100505839	NR_038940	intron (NM_014631, intron 8 of 13)	ncRNA	R	IGF2BP3	human	HEK293T	eCLIP-seq	RNA-Protein	29476152	SRX2424716	GSE92220
chr6	41560742	41560780	+	FOXP4-AS1	ENSG00000234753	101060264	NR_126415	intron (NM_138457, intron 1 of 16)	ncRNA	R	IGF2BP3	human	HEK293T	eCLIP-seq	RNA-Protein	29476152	SRX2424716	GSE92220
chr10	103658185	103658215	+	SH3PXD2A-AS1	ENSG00000280693	100505839	NR_038940	intron (NM_014631, intron 8 of 13)	ncRNA	R	IGF2BP3	human	HEK293T	eCLIP-seq	RNA-Protein	29476152	SRX2424716	GSE92220
chr16	4257802	4257891	+	LINC01569	ENSG00000262468	100507501	NR_039999	3' UTR (NM_003223, exon 7 of 7)	ncRNA	R	IGF2BP3	human	HEK293T	eCLIP-seq	RNA-Protein	29476152	SRX2424716	GSE92220
chr20	62655553	62655636	+	SLCO4A1-AS1	ENSG00000232803	100127888	NR_024470	intron (NM_016354, intron 1 of 11)	ncRNA	R	IGF2BP3	human	HEK293T	eCLIP-seq	RNA-Protein	29476152	SRX2424716	GSE92220
chr10	103637766	103637811	+	SH3PXD2A-AS1	ENSG00000280693	100505839	NR_038940	intron (NM_014631, intron 8 of 13)	ncRNA	R	IGF2BP3	human	HEK293T	eCLIP-seq	RNA-Protein	29476152	SRX2424716	GSE92220
chr17	81930582	81930618	+	MAFG-AS1	ENSG00000265688	92659	NR_015454	non-coding (NR_015454, exon 2 of 2)	ncRNA	R	IGF2BP3	human	HEK293T	eCLIP-seq	RNA-Protein	29476152	SRX2424716	GSE92220
chr2	176174656	176174723	+	HAGLR	ENSG00000224189	401022	NR_033979	non-coding (NR_033979, exon 3 of 3)	ncRNA	R	IGF2BP3	human	HEK293T	eCLIP-seq	RNA-Protein	29476152	SRX2424716	GSE92220
chr5	471596	471639	+	PP7080	ENSG00000188242	25845	NR_024158	TTS (NM_001284351)	ncRNA	R	IGF2BP3	human	HEK293T	eCLIP-seq	RNA-Protein	29476152	SRX2424716	GSE92220
chr10	103658812	103658837	+	SH3PXD2A-AS1	ENSG00000280693	100505839	NR_038940	intron (NM_014631, intron 8 of 13)	ncRNA	R	IGF2BP3	human	HEK293T	eCLIP-seq	RNA-Protein	29476152	SRX2424716	GSE92220
chr17	76557770	76557857	+	SNHG16	ENSG00000163597	100507246	NR_038108	promoter-TSS (NR_004397)	ncRNA	R	IGF2BP3	human	HEK293T	eCLIP-seq	RNA-Protein	29476152	SRX2424716	GSE92220
chr11	1995578	1995590	+	MIR675	ENSG00000130600	100033819	NR_030533	non-coding (NR_002196, exon 5 of 5)	ncRNA	R	ythdf2	human	HeLa	PARCLIP-seq	RNA-Protein	24284625	SRP028325	GSE49339
chr11	33077400	33077422	+	LINC00294	ENSG00000280798	283267	NR_015451	non-coding (NR_015451, exon 1 of 1)	ncRNA	R	ythdf2	human	HeLa	PARCLIP-seq	RNA-Protein	24284625	SRP028325	GSE49339
chr1	28506550	28506668	+	SNHG3	ENSG00000242125	8420	NR_002909	promoter-TSS (NR_002907)	ncRNA	R	HNRNPC	human	HEK293T	PARCLIP-seq	RNA-Protein	25719671	SRP040278	GSE56010
chr11	1995476	1995538	+	MIR675	ENSG00000130600	100033819	NR_030533	non-coding (NR_002196, exon 5 of 5)	ncRNA	R	ythdc1	human	HeLa	PARCLIP-seq	RNA-Protein	26876937	SRP061321	GSE71096
chr6	41570795	41570815	+	FOXP4-AS1	ENSG00000234753	101060264	NR_126415	intron (NM_138457, intron 2 of 16)	ncRNA	R	ythdc1	human	HeLa	PARCLIP-seq	RNA-Protein	26876937	SRP061321	GSE71096
chr11	1996084	1996124	+	MIR675	ENSG00000130600	100033819	NR_030533	TTS (NR_030533)	ncRNA	R	ythdc1	human	HeLa	PARCLIP-seq	RNA-Protein	26876937	SRP061321	GSE71096
chr11	1995547	1995614	+	MIR675	ENSG00000130600	100033819	NR_030533	non-coding (NR_002196, exon 5 of 5)	ncRNA	R	ythdc1	human	HeLa	PARCLIP-seq	RNA-Protein	26876937	SRP061321	GSE71096
chr11	1995301	1995346	+	MIR675	ENSG00000130600	100033819	NR_030533	non-coding (NR_002196, exon 5 of 5)	ncRNA	R	ythdc1	human	HeLa	PARCLIP-seq	RNA-Protein	26876937	SRP061321	GSE71096
chr11	2040395	2040412	+	H19	ENSG00000130600	283120	NR_002196	Intergenic	ncRNA	R	ythdc1	human	HeLa	PARCLIP-seq	RNA-Protein	26876937	SRP061321	GSE71096
chr11	1995243	1995287	+	MIR675	ENSG00000130600	100033819	NR_030533	TTS (NR_002196)	ncRNA	R	ythdc1	human	HeLa	PARCLIP-seq	RNA-Protein	26876937	SRP061321	GSE71096
chr6	167749275	167749291	+	LINC01558	ENSG00000146521	26238	NM_014356	Intergenic	ncRNA	R	ythdc1	human	HeLa	PARCLIP-seq	RNA-Protein	26876937	SRP061321	GSE71096
chr16	86504096	86504115	+	FENDRR	ENSG00000268388	400550	NR_033925	intron (NR_036444, intron 1 of 3)	ncRNA	R	ythdc1	human	HeLa	PARCLIP-seq	RNA-Protein	26876937	SRP061321	GSE71096
chr11	1995672	1995706	+	MIR675	ENSG00000130600	100033819	NR_030533	non-coding (NR_002196, exon 5 of 5)	ncRNA	R	ythdc1	human	HeLa	PARCLIP-seq	RNA-Protein	26876937	SRP061321	GSE71096
chr17	8222859	8222892	+	LINC00324	ENSG00000178977	284029	NM_173621	non-coding (NR_026951, exon 2 of 3)	ncRNA	R	ythdc1	human	HeLa	PARCLIP-seq	RNA-Protein	26876937	SRP061321	GSE71096
chr11	1997565	1997599	+	H19	ENSG00000130600	283120	NR_002196	promoter-TSS (NR_030533)	ncRNA	R	ythdc1	human	HeLa	PARCLIP-seq	RNA-Protein	26876937	SRP061321	GSE71096
chr11	1995940	1995965	+	MIR675	ENSG00000130600	100033819	NR_030533	TTS (NR_030533)	ncRNA	R	ythdc1	human	HeLa	PARCLIP-seq	RNA-Protein	26876937	SRP061321	GSE71096
chr11	1997483	1997528	+	H19	ENSG00000130600	283120	NR_002196	promoter-TSS (NR_030533)	ncRNA	R	ythdc1	human	HeLa	PARCLIP-seq	RNA-Protein	26876937	SRP061321	GSE71096
chr17	1713915	1713935	+	MIR22	ENSG00000186594	407004	NR_029494	promoter-TSS (NR_029494)	ncRNA	R	ythdc1	human	HeLa	PARCLIP-seq	RNA-Protein	26876937	SRP061321	GSE71096
chr17	8221547	8221547	+	LINC00324	ENSG00000178977	284029	NM_173621	intron (NR_026951, intron 2 of 2)	ncRNA	R	YTHDC1	human	HEK293T	iclip-seq	RNA-Protein	27602518	SRP070451	GSE78030
chr17	8227038	8227038	-	LINC00324	ENSG00000178977	284029	NM_173621	non-coding (NR_046431, exon 22 of 22)	ncRNA	R	YTHDC1	human	HEK293T	iclip-seq	RNA-Protein	27602518	SRP070451	GSE78030
chr17	8222275	8222275	-	LINC00324	ENSG00000178977	284029	NM_173621	intron (NR_026951, intron 2 of 2)	ncRNA	R	YTHDC1	human	HEK293T	iclip-seq	RNA-Protein	27602518	SRP070451	GSE78030
chr2	176201186	176201186	-	HAGLR	ENSG00000224189	401022	NR_033979	Intergenic	ncRNA	R	YTHDC1	human	HEK293T	iclip-seq	RNA-Protein	27602518	SRP070451	GSE78030
chr2	176200902	176200902	-	HAGLR	ENSG00000224189	401022	NR_033979	Intergenic	ncRNA	R	YTHDC1	human	HEK293T	iclip-seq	RNA-Protein	27602518	SRP070451	GSE78030
chr2	176201129	176201129	-	HAGLR	ENSG00000224189	401022	NR_033979	Intergenic	ncRNA	R	YTHDC1	human	HEK293T	iclip-seq	RNA-Protein	27602518	SRP070451	GSE78030
chr17	8222317	8222317	-	LINC00324	ENSG00000178977	284029	NM_173621	non-coding (NR_026951, exon 2 of 3)	ncRNA	R	YTHDC1	human	HEK293T	iclip-seq	RNA-Protein	27602518	SRP070451	GSE78030
chr1	28506045	28506045	+	SNHG3	ENSG00000242125	8420	NR_002909	non-coding (NR_030726, exon 1 of 13)	ncRNA	R	YTHDC1	human	HEK293T	iclip-seq	RNA-Protein	27602518	SRP070451	GSE78030
chr1	173867930	173867930	-	GAS5	ENSG00000234741	60674	NR_002578	promoter-TSS (NR_002578)	ncRNA	R	YTHDC1	human	HEK293T	iclip-seq	RNA-Protein	27602518	SRP070451	GSE78030
chr1	28506214	28506214	+	SNHG3	ENSG00000242125	8420	NR_002909	intron (NM_001048199, intron 1 of 11)	ncRNA	R	YTHDC1	human	HEK293T	iclip-seq	RNA-Protein	27602518	SRP070451	GSE78030
chr17	76557771	76557771	+	SNHG16	ENSG00000163597	100507246	NR_038108	promoter-TSS (NR_038108)	ncRNA	R	YTHDC1	human	HEK293T	iclip-seq	RNA-Protein	27602518	SRP070451	GSE78030
chr5	462245	462245	+	PP7080	ENSG00000188242	25845	NR_024158	exon (NM_007277, exon 9 of 13)	ncRNA	R	YTHDC1	human	HEK293T	iclip-seq	RNA-Protein	27602518	SRP070451	GSE78030
chr17	8228912	8228912	-	LINC00324	ENSG00000178977	284029	NM_173621	intron (NR_046431, intron 19 of 21)	ncRNA	R	YTHDC1	human	HEK293T	iclip-seq	RNA-Protein	27602518	SRP070451	GSE78030
chr17	8228786	8228786	-	LINC00324	ENSG00000178977	284029	NM_173621	non-coding (NR_046431, exon 20 of 22)	ncRNA	R	YTHDC1	human	HEK293T	iclip-seq	RNA-Protein	27602518	SRP070451	GSE78030
chr5	471681	471681	-	PP7080	ENSG00000188242	25845	NR_024158	TTS (NM_001284351)	ncRNA	R	YTHDC1	human	HEK293T	iclip-seq	RNA-Protein	27602518	SRP070451	GSE78030
chr17	8226643	8226643	-	LINC00324	ENSG00000178977	284029	NM_173621	non-coding (NR_046431, exon 22 of 22)	ncRNA	R	YTHDC1	human	HEK293T	iclip-seq	RNA-Protein	27602518	SRP070451	GSE78030
chr11	33077321	33077321	+	LINC00294	ENSG00000280798	283267	NR_015451	non-coding (NR_015451, exon 1 of 1)	ncRNA	R	YTHDC1	human	HEK293T	iclip-seq	RNA-Protein	27602518	SRP070451	GSE78030
chr20	49270418	49270418	-	ZFAS1	ENSG00000177410	441951	NR_003604	exon (NM_021035, exon 3 of 14)	ncRNA	R	YTHDC1	human	HEK293T	iclip-seq	RNA-Protein	27602518	SRP070451	GSE78030
chr11	33084628	33084628	-	LINC00294	ENSG00000280798	283267	NR_015451	TTS (NM_001326)	ncRNA	R	YTHDC1	human	HEK293T	iclip-seq	RNA-Protein	27602518	SRP070451	GSE78030
chr16	89714746	89714746	+	VPS9D1-AS1	ENSG00000261373	100128881	NR_036480	intron (NR_036480, intron 2 of 3)	ncRNA	R	YTHDC1	human	HEK293T	iclip-seq	RNA-Protein	27602518	SRP070451	GSE78030
chr17	8226579	8226579	-	LINC00324	ENSG00000178977	284029	NM_173621	non-coding (NR_046431, exon 22 of 22)	ncRNA	R	YTHDC1	human	HEK293T	iclip-seq	RNA-Protein	27602518	SRP070451	GSE78030
chr3	9945725	9945725	-	PRRT3-AS1	ENSG00000230082	100874032	NR_046734	TTS (NM_015513)	ncRNA	R	YTHDC1	human	HEK293T	iclip-seq	RNA-Protein	27602518	SRP070451	GSE78030
chr11	33085119	33085119	-	LINC00294	ENSG00000280798	283267	NR_015451	exon (NM_001326, exon 21 of 21)	ncRNA	R	YTHDC1	human	HEK293T	iclip-seq	RNA-Protein	27602518	SRP070451	GSE78030
chr17	8220905	8220905	-	LINC00324	ENSG00000178977	284029	NM_173621	non-coding (NR_026951, exon 3 of 3)	ncRNA	R	YTHDC1	human	HEK293T	iclip-seq	RNA-Protein	27602518	SRP070451	GSE78030
chr11	33074374	33074374	+	LINC00294	ENSG00000280798	283267	NR_015451	TTS (NM_018393)	ncRNA	R	YTHDC1	human	HEK293T	iclip-seq	RNA-Protein	27602518	SRP070451	GSE78030
chr16	4253265	4253265	-	LINC01569	ENSG00000262468	100507501	NR_039999	intron (NR_039999, intron 1 of 2)	ncRNA	R	YTHDC1	human	HEK293T	iclip-seq	RNA-Protein	27602518	SRP070451	GSE78030
chr17	8226250	8226250	-	LINC00324	ENSG00000178977	284029	NM_173621	non-coding (NR_046431, exon 22 of 22)	ncRNA	R	YTHDC1	human	HEK293T	iclip-seq	RNA-Protein	27602518	SRP070451	GSE78030
chr16	86504486	86504486	-	FENDRR	ENSG00000268388	400550	NR_033925	intron (NR_036444, intron 1 of 3)	ncRNA	R	YTHDC1	human	HEK293T	iclip-seq	RNA-Protein	27602518	SRP070451	GSE78030
chr10	103651720	103651720	-	SH3PXD2A-AS1	ENSG00000280693	100505839	NR_038940	intron (NM_014631, intron 8 of 13)	ncRNA	R	YTHDC1	human	HEK293T	iclip-seq	RNA-Protein	27602518	SRP070451	GSE78030
chr17	8221556	8221556	+	LINC00324	ENSG00000178977	284029	NM_173621	intron (NR_026951, intron 2 of 2)	ncRNA	R	YTHDC2	human	HEK293T	iclip-seq	RNA-Protein	27602518	SRP070451	GSE78030
chr17	8221547	8221547	+	LINC00324	ENSG00000178977	284029	NM_173621	intron (NR_026951, intron 2 of 2)	ncRNA	R	YTHDF1	human	HEK 293T	iCLIP-seq	RNA-Protein	27602518	SRP070451	GSE78030
chr17	8227038	8227038	-	LINC00324	ENSG00000178977	284029	NM_173621	non-coding (NR_046431, exon 22 of 22)	ncRNA	R	YTHDF1	human	HEK 293T	iCLIP-seq	RNA-Protein	27602518	SRP070451	GSE78030
chr17	8222275	8222275	-	LINC00324	ENSG00000178977	284029	NM_173621	intron (NR_026951, intron 2 of 2)	ncRNA	R	YTHDF1	human	HEK 293T	iCLIP-seq	RNA-Protein	27602518	SRP070451	GSE78030
chr2	176201130	176201130	-	HAGLR	ENSG00000224189	401022	NR_033979	Intergenic	ncRNA	R	YTHDF1	human	HEK 293T	iCLIP-seq	RNA-Protein	27602518	SRP070451	GSE78030
chr5	471164	471164	-	PP7080	ENSG00000188242	25845	NR_024158	TTS (NM_001284351)	ncRNA	R	YTHDF1	human	HEK 293T	iCLIP-seq	RNA-Protein	27602518	SRP070451	GSE78030
chr5	472775	472775	-	PP7080	ENSG00000188242	25845	NR_024158	promoter-TSS (NR_125375)	ncRNA	R	YTHDF1	human	HEK 293T	iCLIP-seq	RNA-Protein	27602518	SRP070451	GSE78030
chr5	471608	471608	-	PP7080	ENSG00000188242	25845	NR_024158	TTS (NM_001284351)	ncRNA	R	YTHDF1	human	HEK 293T	iCLIP-seq	RNA-Protein	27602518	SRP070451	GSE78030
chr5	471559	471559	-	PP7080	ENSG00000188242	25845	NR_024158	TTS (NM_001284351)	ncRNA	R	YTHDF1	human	HEK 293T	iCLIP-seq	RNA-Protein	27602518	SRP070451	GSE78030
chr5	471342	471342	-	PP7080	ENSG00000188242	25845	NR_024158	TTS (NM_001284351)	ncRNA	R	YTHDF1	human	HEK 293T	iCLIP-seq	RNA-Protein	27602518	SRP070451	GSE78030
chr2	176201209	176201209	-	HAGLR	ENSG00000224189	401022	NR_033979	Intergenic	ncRNA	R	YTHDF1	human	HEK 293T	iCLIP-seq	RNA-Protein	27602518	SRP070451	GSE78030
chr17	8220905	8220905	-	LINC00324	ENSG00000178977	284029	NM_173621	non-coding (NR_026951, exon 3 of 3)	ncRNA	R	YTHDF1	human	HEK 293T	iCLIP-seq	RNA-Protein	27602518	SRP070451	GSE78030
chr17	76557772	76557772	+	SNHG16	ENSG00000163597	100507246	NR_038108	promoter-TSS (NR_038108)	ncRNA	R	YTHDF1	human	HEK 293T	iCLIP-seq	RNA-Protein	27602518	SRP070451	GSE78030
chr17	8222311	8222311	-	LINC00324	ENSG00000178977	284029	NM_173621	non-coding (NR_026951, exon 2 of 3)	ncRNA	R	YTHDF1	human	HEK 293T	iCLIP-seq	RNA-Protein	27602518	SRP070451	GSE78030
chr2	176201015	176201015	-	HAGLR	ENSG00000224189	401022	NR_033979	Intergenic	ncRNA	R	YTHDF1	human	HEK 293T	iCLIP-seq	RNA-Protein	27602518	SRP070451	GSE78030
chr5	471681	471681	-	PP7080	ENSG00000188242	25845	NR_024158	TTS (NM_001284351)	ncRNA	R	YTHDF1	human	HEK 293T	iCLIP-seq	RNA-Protein	27602518	SRP070451	GSE78030
chr5	471763	471763	-	PP7080	ENSG00000188242	25845	NR_024158	TTS (NM_001284351)	ncRNA	R	YTHDF1	human	HEK 293T	iCLIP-seq	RNA-Protein	27602518	SRP070451	GSE78030
chr5	471089	471089	-	PP7080	ENSG00000188242	25845	NR_024158	TTS (NM_001284351)	ncRNA	R	YTHDF1	human	HEK 293T	iCLIP-seq	RNA-Protein	27602518	SRP070451	GSE78030
chr19	35547125	35547125	+	TMEM147-AS1	ENSG00000236144	100506469	NR_038396	exon (NM_001242598, exon 4 of 5)	ncRNA	R	YTHDF1	human	HEK 293T	iCLIP-seq	RNA-Protein	27602518	SRP070451	GSE78030
chr17	8226250	8226250	-	LINC00324	ENSG00000178977	284029	NM_173621	non-coding (NR_046431, exon 22 of 22)	ncRNA	R	YTHDF1	human	HEK 293T	iCLIP-seq	RNA-Protein	27602518	SRP070451	GSE78030
chr19	35547418	35547418	+	TMEM147-AS1	ENSG00000236144	100506469	NR_038396	exon (NM_001242598, exon 5 of 5)	ncRNA	R	YTHDF1	human	HEK 293T	iCLIP-seq	RNA-Protein	27602518	SRP070451	GSE78030
chr17	76557812	76557812	+	SNHG16	ENSG00000163597	100507246	NR_038108	promoter-TSS (NR_004397)	ncRNA	R	YTHDF1	human	HEK 293T	iCLIP-seq	RNA-Protein	27602518	SRP070451	GSE78030
chr7	157015998	157015998	+	MNX1-AS1	ENSG00000243479	645249	NR_038835	non-coding (NR_038835, exon 2 of 2)	ncRNA	R	YTHDF1	human	HEK 293T	iCLIP-seq	RNA-Protein	27602518	SRP070451	GSE78030
chr2	176200903	176200903	-	HAGLR	ENSG00000224189	401022	NR_033979	Intergenic	ncRNA	R	YTHDF1	human	HEK 293T	iCLIP-seq	RNA-Protein	27602518	SRP070451	GSE78030
chr19	35546986	35546986	+	TMEM147-AS1	ENSG00000236144	100506469	NR_038396	promoter-TSS (NR_038396)	ncRNA	R	YTHDF1	human	HEK 293T	iCLIP-seq	RNA-Protein	27602518	SRP070451	GSE78030
chr20	62656683	62656683	+	SLCO4A1-AS1	ENSG00000232803	100127888	NR_024470	exon (NM_016354, exon 2 of 12)	ncRNA	R	YTHDF1	human	HEK 293T	iCLIP-seq	RNA-Protein	27602518	SRP070451	GSE78030
chr20	62656611	62656611	+	SLCO4A1-AS1	ENSG00000232803	100127888	NR_024470	exon (NM_016354, exon 2 of 12)	ncRNA	R	YTHDF1	human	HEK 293T	iCLIP-seq	RNA-Protein	27602518	SRP070451	GSE78030
chr5	466855	466855	+	PP7080	ENSG00000188242	25845	NR_024158	exon (NM_007277, exon 13 of 13)	ncRNA	R	YTHDF1	human	HEK 293T	iCLIP-seq	RNA-Protein	27602518	SRP070451	GSE78030
chr16	89712089	89712089	+	VPS9D1-AS1	ENSG00000261373	100128881	NR_036480	non-coding (NR_036480, exon 1 of 4)	ncRNA	R	YTHDF1	human	HEK 293T	iCLIP-seq	RNA-Protein	27602518	SRP070451	GSE78030
chr1	28506045	28506045	+	SNHG3	ENSG00000242125	8420	NR_002909	non-coding (NR_030726, exon 1 of 13)	ncRNA	R	YTHDF1	human	HEK 293T	iCLIP-seq	RNA-Protein	27602518	SRP070451	GSE78030
chr5	472816	472816	-	PP7080	ENSG00000188242	25845	NR_024158	promoter-TSS (NR_125375)	ncRNA	R	YTHDF1	human	HEK 293T	iCLIP-seq	RNA-Protein	27602518	SRP070451	GSE78030
chr11	33077404	33077404	+	LINC00294	ENSG00000280798	283267	NR_015451	non-coding (NR_015451, exon 1 of 1)	ncRNA	R	YTHDF1	human	HEK 293T	iCLIP-seq	RNA-Protein	27602518	SRP070451	GSE78030
chr5	472631	472631	-	PP7080	ENSG00000188242	25845	NR_024158	promoter-TSS (NR_125375)	ncRNA	R	YTHDF1	human	HEK 293T	iCLIP-seq	RNA-Protein	27602518	SRP070451	GSE78030
chr16	89711891	89711891	+	VPS9D1-AS1	ENSG00000261373	100128881	NR_036480	promoter-TSS (NR_036480)	ncRNA	R	YTHDF1	human	HEK 293T	iCLIP-seq	RNA-Protein	27602518	SRP070451	GSE78030
chr11	33085119	33085119	-	LINC00294	ENSG00000280798	283267	NR_015451	exon (NM_001326, exon 21 of 21)	ncRNA	R	YTHDF1	human	HEK 293T	iCLIP-seq	RNA-Protein	27602518	SRP070451	GSE78030
chr11	33072734	33072734	+	LINC00294	ENSG00000280798	283267	NR_015451	3' UTR (NM_018393, exon 10 of 10)	ncRNA	R	YTHDF1	human	HEK 293T	iCLIP-seq	RNA-Protein	27602518	SRP070451	GSE78030
chr17	8222869	8222869	-	LINC00324	ENSG00000178977	284029	NM_173621	non-coding (NR_026951, exon 2 of 3)	ncRNA	R	YTHDF1	human	HEK 293T	iCLIP-seq	RNA-Protein	27602518	SRP070451	GSE78030
chr16	89714749	89714749	+	VPS9D1-AS1	ENSG00000261373	100128881	NR_036480	intron (NR_036480, intron 2 of 3)	ncRNA	R	YTHDF1	human	HEK 293T	iCLIP-seq	RNA-Protein	27602518	SRP070451	GSE78030
chr19	35547383	35547383	+	TMEM147-AS1	ENSG00000236144	100506469	NR_038396	exon (NM_001242598, exon 5 of 5)	ncRNA	R	YTHDF1	human	HEK 293T	iCLIP-seq	RNA-Protein	27602518	SRP070451	GSE78030
chr1	94983027	94983027	-	LOC729970	ENSG00000235501	729970	NR_033998	non-coding (NR_131032, exon 3 of 3)	ncRNA	R	YTHDF1	human	HEK 293T	iCLIP-seq	RNA-Protein	27602518	SRP070451	GSE78030
chr8	143275494	143275494	+	MINCR	ENSG00000253716	100507316	NR_120682	intron (NM_138465, intron 3 of 3)	ncRNA	R	YTHDF1	human	HEK 293T	iCLIP-seq	RNA-Protein	27602518	SRP070451	GSE78030
chr1	94928185	94928185	+	LOC729970	ENSG00000235501	729970	NR_033998	promoter-TSS (NM_001839)	ncRNA	R	YTHDF1	human	HEK 293T	iCLIP-seq	RNA-Protein	27602518	SRP070451	GSE78030
chr20	62656938	62656938	+	SLCO4A1-AS1	ENSG00000232803	100127888	NR_024470	exon (NM_016354, exon 2 of 12)	ncRNA	R	YTHDF1	human	HEK 293T	iCLIP-seq	RNA-Protein	27602518	SRP070451	GSE78030
chr20	62672020	62672020	+	SLCO4A1-AS1	ENSG00000232803	100127888	NR_024470	3' UTR (NM_016354, exon 12 of 12)	ncRNA	R	YTHDF1	human	HEK 293T	iCLIP-seq	RNA-Protein	27602518	SRP070451	GSE78030
chr19	35547156	35547156	+	TMEM147-AS1	ENSG00000236144	100506469	NR_038396	exon (NM_001242598, exon 4 of 5)	ncRNA	R	YTHDF1	human	HEK 293T	iCLIP-seq	RNA-Protein	27602518	SRP070451	GSE78030
chr17	8228180	8228180	-	LINC00324	ENSG00000178977	284029	NM_173621	non-coding (NR_046431, exon 22 of 22)	ncRNA	R	YTHDF1	human	HEK 293T	iCLIP-seq	RNA-Protein	27602518	SRP070451	GSE78030
chr17	8226699	8226699	-	LINC00324	ENSG00000178977	284029	NM_173621	non-coding (NR_046431, exon 22 of 22)	ncRNA	R	YTHDF1	human	HEK 293T	iCLIP-seq	RNA-Protein	27602518	SRP070451	GSE78030
chr2	176172259	176172259	+	HAGLR	ENSG00000224189	401022	NR_033979	TTS (NR_033979)	ncRNA	R	YTHDF1	human	HEK 293T	iCLIP-seq	RNA-Protein	27602518	SRP070451	GSE78030
chr3	9946165	9946165	-	PRRT3-AS1	ENSG00000230082	100874032	NR_046734	TTS (NM_015513)	ncRNA	R	YTHDF1	human	HEK 293T	iCLIP-seq	RNA-Protein	27602518	SRP070451	GSE78030
chr20	49270142	49270142	-	ZFAS1	ENSG00000177410	441951	NR_003604	exon (NM_021035, exon 3 of 14)	ncRNA	R	YTHDF1	human	HEK 293T	iCLIP-seq	RNA-Protein	27602518	SRP070451	GSE78030
chr20	49278640	49278640	+	ZFAS1	ENSG00000177410	441951	NR_003604	promoter-TSS (NM_021035)	ncRNA	R	YTHDF1	human	HEK 293T	iCLIP-seq	RNA-Protein	27602518	SRP070451	GSE78030
chr17	8222275	8222275	-	LINC00324	ENSG00000178977	284029	NM_173621	intron (NR_026951, intron 2 of 2)	ncRNA	R	YTHDF2	human	HEK 293T	iCLIP-seq	RNA-Protein	27602518	SRP070451	GSE78030
chr17	8221547	8221547	+	LINC00324	ENSG00000178977	284029	NM_173621	intron (NR_026951, intron 2 of 2)	ncRNA	R	YTHDF2	human	HEK 293T	iCLIP-seq	RNA-Protein	27602518	SRP070451	GSE78030
chr17	8227038	8227038	-	LINC00324	ENSG00000178977	284029	NM_173621	non-coding (NR_046431, exon 22 of 22)	ncRNA	R	YTHDF2	human	HEK 293T	iCLIP-seq	RNA-Protein	27602518	SRP070451	GSE78030
chr5	471482	471482	-	PP7080	ENSG00000188242	25845	NR_024158	TTS (NM_001284351)	ncRNA	R	YTHDF2	human	HEK 293T	iCLIP-seq	RNA-Protein	27602518	SRP070451	GSE78030
chr17	8227038	8227038	-	LINC00324	ENSG00000178977	284029	NM_173621	non-coding (NR_046431, exon 22 of 22)	ncRNA	R	YTHDF3	human	HEK 293T	iCLIP-seq	RNA-Protein	27602518	SRP070451	GSE78030
chr17	8221566	8221566	+	LINC00324	ENSG00000178977	284029	NM_173621	intron (NR_026951, intron 2 of 2)	ncRNA	R	YTHDF3	human	HEK 293T	iCLIP-seq	RNA-Protein	27602518	SRP070451	GSE78030
chr17	8222275	8222275	-	LINC00324	ENSG00000178977	284029	NM_173621	intron (NR_026951, intron 2 of 2)	ncRNA	R	YTHDF3	human	HEK 293T	iCLIP-seq	RNA-Protein	27602518	SRP070451	GSE78030
chr17	76557772	76557772	+	SNHG16	ENSG00000163597	100507246	NR_038108	promoter-TSS (NR_038108)	ncRNA	R	YTHDF3	human	HEK 293T	iCLIP-seq	RNA-Protein	27602518	SRP070451	GSE78030
chr5	471482	471482	-	PP7080	ENSG00000188242	25845	NR_024158	TTS (NM_001284351)	ncRNA	R	YTHDF3	human	HEK 293T	iCLIP-seq	RNA-Protein	27602518	SRP070451	GSE78030
chr17	8221547	8221547	+	LINC00324	ENSG00000178977	284029	NM_173621	intron (NR_026951, intron 2 of 2)	ncRNA	R	YTHDC1	human	HEK 293T	iCLIP-seq	RNA-Protein	27602518	SRP083699	GSE86214
chr17	8227038	8227038	-	LINC00324	ENSG00000178977	284029	NM_173621	non-coding (NR_046431, exon 22 of 22)	ncRNA	R	YTHDC1	human	HEK 293T	iCLIP-seq	RNA-Protein	27602518	SRP083699	GSE86214
chr17	8222275	8222275	-	LINC00324	ENSG00000178977	284029	NM_173621	intron (NR_026951, intron 2 of 2)	ncRNA	R	YTHDC1	human	HEK 293T	iCLIP-seq	RNA-Protein	27602518	SRP083699	GSE86214
chr2	176201186	176201186	-	HAGLR	ENSG00000224189	401022	NR_033979	Intergenic	ncRNA	R	YTHDC1	human	HEK 293T	iCLIP-seq	RNA-Protein	27602518	SRP083699	GSE86214
chr2	176200902	176200902	-	HAGLR	ENSG00000224189	401022	NR_033979	Intergenic	ncRNA	R	YTHDC1	human	HEK 293T	iCLIP-seq	RNA-Protein	27602518	SRP083699	GSE86214
chr2	176201129	176201129	-	HAGLR	ENSG00000224189	401022	NR_033979	Intergenic	ncRNA	R	YTHDC1	human	HEK 293T	iCLIP-seq	RNA-Protein	27602518	SRP083699	GSE86214
chr17	8222317	8222317	-	LINC00324	ENSG00000178977	284029	NM_173621	non-coding (NR_026951, exon 2 of 3)	ncRNA	R	YTHDC1	human	HEK 293T	iCLIP-seq	RNA-Protein	27602518	SRP083699	GSE86214
chr1	28506045	28506045	+	SNHG3	ENSG00000242125	8420	NR_002909	non-coding (NR_030726, exon 1 of 13)	ncRNA	R	YTHDC1	human	HEK 293T	iCLIP-seq	RNA-Protein	27602518	SRP083699	GSE86214
chr1	173867930	173867930	-	GAS5	ENSG00000234741	60674	NR_002578	promoter-TSS (NR_002578)	ncRNA	R	YTHDC1	human	HEK 293T	iCLIP-seq	RNA-Protein	27602518	SRP083699	GSE86214
chr1	28506214	28506214	+	SNHG3	ENSG00000242125	8420	NR_002909	intron (NM_001048199, intron 1 of 11)	ncRNA	R	YTHDC1	human	HEK 293T	iCLIP-seq	RNA-Protein	27602518	SRP083699	GSE86214
chr17	76557771	76557771	+	SNHG16	ENSG00000163597	100507246	NR_038108	promoter-TSS (NR_038108)	ncRNA	R	YTHDC1	human	HEK 293T	iCLIP-seq	RNA-Protein	27602518	SRP083699	GSE86214
chr5	462245	462245	+	PP7080	ENSG00000188242	25845	NR_024158	exon (NM_007277, exon 9 of 13)	ncRNA	R	YTHDC1	human	HEK 293T	iCLIP-seq	RNA-Protein	27602518	SRP083699	GSE86214
chr17	8228912	8228912	-	LINC00324	ENSG00000178977	284029	NM_173621	intron (NR_046431, intron 19 of 21)	ncRNA	R	YTHDC1	human	HEK 293T	iCLIP-seq	RNA-Protein	27602518	SRP083699	GSE86214
chr17	8228786	8228786	-	LINC00324	ENSG00000178977	284029	NM_173621	non-coding (NR_046431, exon 20 of 22)	ncRNA	R	YTHDC1	human	HEK 293T	iCLIP-seq	RNA-Protein	27602518	SRP083699	GSE86214
chr5	471681	471681	-	PP7080	ENSG00000188242	25845	NR_024158	TTS (NM_001284351)	ncRNA	R	YTHDC1	human	HEK 293T	iCLIP-seq	RNA-Protein	27602518	SRP083699	GSE86214
chr17	8226643	8226643	-	LINC00324	ENSG00000178977	284029	NM_173621	non-coding (NR_046431, exon 22 of 22)	ncRNA	R	YTHDC1	human	HEK 293T	iCLIP-seq	RNA-Protein	27602518	SRP083699	GSE86214
chr11	33077321	33077321	+	LINC00294	ENSG00000280798	283267	NR_015451	non-coding (NR_015451, exon 1 of 1)	ncRNA	R	YTHDC1	human	HEK 293T	iCLIP-seq	RNA-Protein	27602518	SRP083699	GSE86214
chr20	49270418	49270418	-	ZFAS1	ENSG00000177410	441951	NR_003604	exon (NM_021035, exon 3 of 14)	ncRNA	R	YTHDC1	human	HEK 293T	iCLIP-seq	RNA-Protein	27602518	SRP083699	GSE86214
chr11	33084628	33084628	-	LINC00294	ENSG00000280798	283267	NR_015451	TTS (NM_001326)	ncRNA	R	YTHDC1	human	HEK 293T	iCLIP-seq	RNA-Protein	27602518	SRP083699	GSE86214
chr16	89714746	89714746	+	VPS9D1-AS1	ENSG00000261373	100128881	NR_036480	intron (NR_036480, intron 2 of 3)	ncRNA	R	YTHDC1	human	HEK 293T	iCLIP-seq	RNA-Protein	27602518	SRP083699	GSE86214
chr17	8226579	8226579	-	LINC00324	ENSG00000178977	284029	NM_173621	non-coding (NR_046431, exon 22 of 22)	ncRNA	R	YTHDC1	human	HEK 293T	iCLIP-seq	RNA-Protein	27602518	SRP083699	GSE86214
chr3	9945725	9945725	-	PRRT3-AS1	ENSG00000230082	100874032	NR_046734	TTS (NM_015513)	ncRNA	R	YTHDC1	human	HEK 293T	iCLIP-seq	RNA-Protein	27602518	SRP083699	GSE86214
chr11	33085119	33085119	-	LINC00294	ENSG00000280798	283267	NR_015451	exon (NM_001326, exon 21 of 21)	ncRNA	R	YTHDC1	human	HEK 293T	iCLIP-seq	RNA-Protein	27602518	SRP083699	GSE86214
chr17	8220905	8220905	-	LINC00324	ENSG00000178977	284029	NM_173621	non-coding (NR_026951, exon 3 of 3)	ncRNA	R	YTHDC1	human	HEK 293T	iCLIP-seq	RNA-Protein	27602518	SRP083699	GSE86214
chr11	33074374	33074374	+	LINC00294	ENSG00000280798	283267	NR_015451	TTS (NM_018393)	ncRNA	R	YTHDC1	human	HEK 293T	iCLIP-seq	RNA-Protein	27602518	SRP083699	GSE86214
chr16	4253265	4253265	-	LINC01569	ENSG00000262468	100507501	NR_039999	intron (NR_039999, intron 1 of 2)	ncRNA	R	YTHDC1	human	HEK 293T	iCLIP-seq	RNA-Protein	27602518	SRP083699	GSE86214
chr17	8226250	8226250	-	LINC00324	ENSG00000178977	284029	NM_173621	non-coding (NR_046431, exon 22 of 22)	ncRNA	R	YTHDC1	human	HEK 293T	iCLIP-seq	RNA-Protein	27602518	SRP083699	GSE86214
chr16	86504486	86504486	-	FENDRR	ENSG00000268388	400550	NR_033925	intron (NR_036444, intron 1 of 3)	ncRNA	R	YTHDC1	human	HEK 293T	iCLIP-seq	RNA-Protein	27602518	SRP083699	GSE86214
chr10	103651720	103651720	-	SH3PXD2A-AS1	ENSG00000280693	100505839	NR_038940	intron (NM_014631, intron 8 of 13)	ncRNA	R	YTHDC1	human	HEK 293T	iCLIP-seq	RNA-Protein	27602518	SRP083699	GSE86214
chr17	8221556	8221556	+	LINC00324	ENSG00000178977	284029	NM_173621	intron (NR_026951, intron 2 of 2)	ncRNA	R	YTHDC2	human	HEK 293T	iCLIP-seq	RNA-Protein	27602518	SRP083699	GSE86214

## Sheet: Table S6
Table S6 24 m6A-related lncRNAs could bind to m6A readers in M6A2TARGET.
chr	start	end	strand	Ensemble_id	targetgene	Entrez_id	Gene_type	pvalue	log2FoldChange	qvalue	direction	class	wername	species	cell_line	perturbation	method	PMID	SRP	GSE	sample_index
chr16	86508698	86508799	-	ENSG00000268388.5	FENDRR	400550	lincRNA	0	5.21177	0	up-regulated	writer	METTL3	human	HeLa	knock down	MeRIP-seq	24316715	SRP022152	GSE46705	1
chr17	81928326	81928445	+	ENSG00000265688.1	MAFG-AS1	92659	antisense	0	2.93459	0	up-regulated	writer	METTL3	human	HeLa	knock down	MeRIP-seq	24316715	SRP022152	GSE46705	1
chr20	38446759	38447245	+	ENSG00000174365.19	SNHG11	128439	processed_transcript	0.0811783	1.17918	0.134483	up-regulated	writer	METTL3	human	HeLa	knock down	MeRIP-seq	24316715	SRP022152	GSE46705	1
chr1	202811059	202811338	+	ENSG00000228288.6	PCAT6	100506696	antisense	0	-3.67369	0	down-regulated	writer	METTL3	human	HeLa	knock down	MeRIP-seq	24316715	SRP022152	GSE46705	1
chr16	4246216	4246990	-	ENSG00000262468.5	LINC01569	100507501	lincRNA	0	-0.74261	0	down-regulated	writer	METTL3	human	HeLa	knock down	MeRIP-seq	24316715	SRP022152	GSE46705	1
chr17	81929530	81930703	+	ENSG00000265688.1	MAFG-AS1	92659	antisense	0	-2.19872	0	down-regulated	writer	METTL3	human	HeLa	knock down	MeRIP-seq	24316715	SRP022152	GSE46705	1
chr7	101310609	101310932	+	ENSG00000232445.1	RP11-132A1.4	NA	antisense	0.0702294	-0.643886	0.117357	down-regulated	writer	METTL3	human	HeLa	knock down	MeRIP-seq	24316715	SRP022152	GSE46705	1
chr7	157011299	157011307	+	ENSG00000243479.3	MNX1-AS1	645249	lincRNA	0	1.12331	0	up-regulated	writer	METTL3	human	HeLa	knock down	MeRIP-seq	24316715	SRP022152	GSE46705	2
chr7	157015888	157016129	+	ENSG00000243479.3	MNX1-AS1	645249	lincRNA	0	0.727651	0	up-regulated	writer	METTL3	human	HeLa	knock down	MeRIP-seq	24316715	SRP022152	GSE46705	2
chr7	157016326	157016426	+	ENSG00000243479.3	MNX1-AS1	645249	lincRNA	0	0.959408	0	up-regulated	writer	METTL3	human	HeLa	knock down	MeRIP-seq	24316715	SRP022152	GSE46705	2
chr11	65505126	65505175	+	ENSG00000251562.7	MALAT1	378938	lincRNA	0	0.868667	0	up-regulated	writer	METTL3	human	HeLa	knock down	MeRIP-seq	24316715	SRP022152	GSE46705	2
chr17	8220697	8220939	-	ENSG00000178977.3	LINC00324	284029	lincRNA	0	1.03752	0	up-regulated	writer	METTL3	human	HeLa	knock down	MeRIP-seq	24316715	SRP022152	GSE46705	2
chr17	8221087	8221435	-	ENSG00000178977.3	LINC00324	284029	lincRNA	0	1.03622	0	up-regulated	writer	METTL3	human	HeLa	knock down	MeRIP-seq	24316715	SRP022152	GSE46705	2
chr17	81929475	81930603	+	ENSG00000265688.1	MAFG-AS1	92659	antisense	0	2.44543	0	up-regulated	writer	METTL3	human	HeLa	knock down	MeRIP-seq	24316715	SRP022152	GSE46705	2
chr9	136724676	136724950	-	ENSG00000233016.6	SNHG7	84973	antisense	0	-0.861584	0	down-regulated	writer	METTL3	human	HeLa	knock down	MeRIP-seq	24316715	SRP022152	GSE46705	2
chr11	1997176	1997450	-	ENSG00000130600.16	H19	283120	processed_transcript	0	-1.01112	0	down-regulated	writer	METTL3	human	HeLa	knock down	MeRIP-seq	24316715	SRP022152	GSE46705	2
chr11	65504226	65504425	+	ENSG00000251562.7	MALAT1	378938	lincRNA	0	-1.3743	0	down-regulated	writer	METTL3	human	HeLa	knock down	MeRIP-seq	24316715	SRP022152	GSE46705	2
chr16	86478714	86478756	-	ENSG00000268388.5	FENDRR	400550	lincRNA	0	-4.64068	0	down-regulated	writer	METTL3	human	HeLa	knock down	MeRIP-seq	24316715	SRP022152	GSE46705	2
chr11	1995176	1995350	-	ENSG00000130600.16	H19	283120	processed_transcript	0.0839613	-2.86158	0.135221	down-regulated	writer	METTL3	human	HeLa	knock down	MeRIP-seq	24316715	SRP022152	GSE46705	2
chr2	87583291	87583646	+	ENSG00000222041.10	LINC00152	112597	lincRNA	0	-4.84142	0	down-regulated	writer	WTAP	human	HeLa	knock down	MeRIP-seq	24316715	SRP022152	GSE46705	3
chr17	81928277	81928445	+	ENSG00000265688.1	MAFG-AS1	92659	antisense	0	-1.95982	0	down-regulated	writer	WTAP	human	HeLa	knock down	MeRIP-seq	24316715	SRP022152	GSE46705	3
chr7	101310655	101310932	+	ENSG00000232445.1	RP11-132A1.4	NA	antisense	0.00047545	-1.11649	0.00119487	down-regulated	writer	WTAP	human	HeLa	knock down	MeRIP-seq	24316715	SRP022152	GSE46705	3
chr11	65504276	65504350	+	ENSG00000251562.7	MALAT1	378938	lincRNA	0.0782619	0.793819	0.123205	up-regulated	writer	KIAA1429	human	A549	knock down	MeRIP-seq	24981863	SRP039397	GSE54365	27
chr9	136723013	136724144	-	ENSG00000233016.6	SNHG7	84973	antisense	0	-1.36626	0	down-regulated	writer	KIAA1429	human	A549	knock down	MeRIP-seq	24981863	SRP039397	GSE54365	27
chr9	136724446	136724805	-	ENSG00000233016.6	SNHG7	84973	antisense	0	-7.41853	0	down-regulated	writer	KIAA1429	human	A549	knock down	MeRIP-seq	24981863	SRP039397	GSE54365	27
chr7	157015888	157016171	+	ENSG00000243479.3	MNX1-AS1	645249	lincRNA	0	-0.697195	0	down-regulated	writer	KIAA1429	human	A549	knock down	MeRIP-seq	24981863	SRP039397	GSE54365	27
chr5	472106	472322	-	ENSG00000188242.4	PP7080	25845	antisense	0	-1.20938	0	down-regulated	writer	KIAA1429	human	A549	knock down	MeRIP-seq	24981863	SRP039397	GSE54365	27
chr5	472466	472950	-	ENSG00000188242.4	PP7080	25845	antisense	0	-0.686403	0	down-regulated	writer	KIAA1429	human	A549	knock down	MeRIP-seq	24981863	SRP039397	GSE54365	27
chr11	65501176	65501900	+	ENSG00000251562.7	MALAT1	378938	lincRNA	0	-0.582311	0	down-regulated	writer	KIAA1429	human	A549	knock down	MeRIP-seq	24981863	SRP039397	GSE54365	27
chr17	1712509	1712786	-	ENSG00000186594.13	MIR22HG	84981	lincRNA	0	-6.40609	0	down-regulated	writer	KIAA1429	human	A549	knock down	MeRIP-seq	24981863	SRP039397	GSE54365	27
chr11	65504826	65504925	+	ENSG00000251562.7	MALAT1	378938	lincRNA	0	0.827422	0	up-regulated	writer	METTL14	human	A549	knock down	MeRIP-seq	24981863	SRP039397	GSE54365	30
chr8	143280729	143280984	-	ENSG00000253716.5	MINCR	100507316	antisense	0	-1.13881	0	down-regulated	writer	METTL14	human	A549	knock down	MeRIP-seq	24981863	SRP039397	GSE54365	30
chr11	65504826	65504925	+	ENSG00000251562.7	MALAT1	378938	lincRNA	0	1.02563	0	up-regulated	writer	WTAP	human	A549	knock down	MeRIP-seq	24981863	SRP039397	GSE54365	29
chr9	136724446	136724805	-	ENSG00000233016.6	SNHG7	84973	antisense	0	-1.83009	0	down-regulated	writer	WTAP	human	A549	knock down	MeRIP-seq	24981863	SRP039397	GSE54365	29
chr5	472106	472322	-	ENSG00000188242.4	PP7080	25845	antisense	0	-3.08464	0	down-regulated	writer	WTAP	human	A549	knock down	MeRIP-seq	24981863	SRP039397	GSE54365	29
chr17	1712509	1712786	-	ENSG00000186594.13	MIR22HG	84981	lincRNA	0	-1.05438	0	down-regulated	writer	WTAP	human	A549	knock down	MeRIP-seq	24981863	SRP039397	GSE54365	29
chr1	94928027	94928345	+	ENSG00000235501.5	RP4-639F20.1	729970	antisense	0.0302064	-1.30829	0.0919471	down-regulated	writer	WTAP	human	A549	knock down	MeRIP-seq	24981863	SRP039397	GSE54365	29
chr9	136724526	136724939	-	ENSG00000233016.6	SNHG7	84973	antisense	0	0.695242	0	up-regulated	eraser	FTO	human	MONO-MAC-6	overexpression	MeRIP-seq	28017614	SRP067910	GSE76414	9
chr5	472106	472322	-	ENSG00000188242.4	PP7080	25845	antisense	0	2.04333	0	up-regulated	eraser	FTO	human	MONO-MAC-6	overexpression	MeRIP-seq	28017614	SRP067910	GSE76414	9
chr5	472420	472593	-	ENSG00000188242.4	PP7080	25845	antisense	0	1.31779	0	up-regulated	eraser	FTO	human	MONO-MAC-6	overexpression	MeRIP-seq	28017614	SRP067910	GSE76414	9
chr1	202811002	202811370	+	ENSG00000228288.6	PCAT6	100506696	antisense	0	0.740256	0	up-regulated	eraser	FTO	human	MONO-MAC-6	overexpression	MeRIP-seq	28017614	SRP067910	GSE76414	9
chr19	35544801	35545348	-	ENSG00000236144.6	TMEM147-AS1	100506469	antisense	0	1.35314	0	up-regulated	eraser	FTO	human	MONO-MAC-6	overexpression	MeRIP-seq	28017614	SRP067910	GSE76414	9
chr17	81929475	81930753	+	ENSG00000265688.1	MAFG-AS1	92659	antisense	0	2.40683	0	up-regulated	eraser	FTO	human	MONO-MAC-6	overexpression	MeRIP-seq	28017614	SRP067910	GSE76414	9
chr5	472678	472900	-	ENSG00000188242.4	PP7080	25845	antisense	3.40681e-05	1.35895	8.73615e-05	up-regulated	eraser	FTO	human	MONO-MAC-6	overexpression	MeRIP-seq	28017614	SRP067910	GSE76414	9
chr2	87584818	87585086	+	ENSG00000222041.10	LINC00152	112597	lincRNA	0	-6.61207	0	down-regulated	eraser	ALKBH5	human	glioblastoma stem-like cells	knock down	MeRIP-seq	28344040	SRP090686	GSE87515	10
chr19	35544982	35545473	-	ENSG00000236144.6	TMEM147-AS1	100506469	antisense	0	-0.728987	0	down-regulated	writer	METTL14	human	HepG2	knock down	MeRIP-seq	29476152	SRP094051	GSE90642	11
chr19	35545547	35545810	-	ENSG00000236144.6	TMEM147-AS1	100506469	antisense	0	-1.06093	0	down-regulated	writer	METTL14	human	HepG2	knock down	MeRIP-seq	29476152	SRP094051	GSE90642	11
chr17	76564651	76564875	+	ENSG00000163597.14	SNHG16	100507246	processed_transcript	0	-1.01639	0	down-regulated	writer	METTL16	human	HEK293A-TOA	knock down	MeRIP-seq	28525753	SRP094637	GSE90914	12
chr5	472678	472900	-	ENSG00000188242.4	PP7080	25845	antisense	0	-0.591986	0	down-regulated	writer	METTL3	human	U2OS cells	knock out	MeRIP-seq	28297716	SRP095597	GSE92867	13
chr8	127897394	127898105	+	ENSG00000249859.8	PVT1	5820	lincRNA	0	1.95693	0	up-regulated	writer	Mettl14	human	PBT003 gliblastoma stem cells	knock down	MeRIP-seq	28297667	SRP099397	GSE94808	15
chr11	65499800	65500000	+	ENSG00000251562.7	MALAT1	378938	lincRNA	0	-1.38988	0	down-regulated	writer	Mettl14	human	PBT003 gliblastoma stem cells	knock down	MeRIP-seq	28297667	SRP099397	GSE94808	15
chr16	4245859	4246797	-	ENSG00000262468.5	LINC01569	100507501	lincRNA	0	0.925643	0	up-regulated	writer	ZCCHC4	human	HepG2	knock out	MeRIP-seq	30531910	SRP114978	GSE102336	19
chr6	41524148	41524225	-	ENSG00000234753.5	FOXP4-AS1	101060264	antisense	0	-0.802085	0	down-regulated	writer	HAKAI	human	HeLa	knock down	MeRIP-seq	29507755	SRP115202	GSE102493	32
chr6	41545999	41546779	-	ENSG00000234753.5	FOXP4-AS1	101060264	antisense	0	-2.05358	0	down-regulated	writer	HAKAI	human	HeLa	knock down	MeRIP-seq	29507755	SRP115202	GSE102493	32
chr20	38446626	38447318	+	ENSG00000174365.19	SNHG11	128439	processed_transcript	0	2.18854	0	up-regulated	writer	METTL14	human	HeLa	knock down	MeRIP-seq	29507755	SRP115202	GSE102493	33
chr11	65506376	65506400	+	ENSG00000251562.7	MALAT1	378938	lincRNA	0.00948145	1.48018	0.0665183	up-regulated	writer	METTL14	human	HeLa	knock down	MeRIP-seq	29507755	SRP115202	GSE102493	33
chr9	136724601	136725125	-	ENSG00000233016.6	SNHG7	84973	antisense	0	-2.61977	0	down-regulated	writer	METTL14	human	HeLa	knock down	MeRIP-seq	29507755	SRP115202	GSE102493	33
chr7	101310341	101310975	+	ENSG00000232445.1	RP11-132A1.4	NA	antisense	0.000528056	-9.02234	0.00395448	down-regulated	writer	METTL14	human	HeLa	knock down	MeRIP-seq	29507755	SRP115202	GSE102493	33
chr8	127812058	127812821	+	ENSG00000249859.8	PVT1	5820	lincRNA	0	1.57833	0	up-regulated	writer	METTL3	human	HeLa	knock down	MeRIP-seq	29507755	SRP115202	GSE102493	34
chr8	127897380	127898285	+	ENSG00000249859.8	PVT1	5820	lincRNA	0	1.59119	0	up-regulated	writer	METTL3	human	HeLa	knock down	MeRIP-seq	29507755	SRP115202	GSE102493	34
chr6	41546088	41546974	-	ENSG00000234753.5	FOXP4-AS1	101060264	antisense	0	6.42051	0	up-regulated	writer	METTL3	human	HeLa	knock down	MeRIP-seq	29507755	SRP115202	GSE102493	34
chr20	38446626	38447318	+	ENSG00000174365.19	SNHG11	128439	processed_transcript	0	3.24356	0	up-regulated	writer	METTL3	human	HeLa	knock down	MeRIP-seq	29507755	SRP115202	GSE102493	34
chr20	49288976	49289175	+	ENSG00000177410.12	ZFAS1	441951	antisense	0	1.08455	0	up-regulated	writer	METTL3	human	HeLa	knock down	MeRIP-seq	29507755	SRP115202	GSE102493	34
chr11	1995176	1995425	-	ENSG00000130600.16	H19	283120	processed_transcript	0	4.15294	0	up-regulated	writer	METTL3	human	HeLa	knock down	MeRIP-seq	29507755	SRP115202	GSE102493	34
chr11	1996276	1997918	-	ENSG00000130600.16	H19	283120	processed_transcript	0	1.4793	0	up-regulated	writer	METTL3	human	HeLa	knock down	MeRIP-seq	29507755	SRP115202	GSE102493	34
chr19	35544851	35545975	-	ENSG00000236144.6	TMEM147-AS1	100506469	antisense	0	1.25696	0	up-regulated	writer	METTL3	human	HeLa	knock down	MeRIP-seq	29507755	SRP115202	GSE102493	34
chr16	86508558	86508985	-	ENSG00000268388.5	FENDRR	400550	lincRNA	0	10.3031	0	up-regulated	writer	METTL3	human	HeLa	knock down	MeRIP-seq	29507755	SRP115202	GSE102493	34
chr17	1716017	1716281	-	ENSG00000186594.13	MIR22HG	84981	lincRNA	0	7.24617	0	up-regulated	writer	METTL3	human	HeLa	knock down	MeRIP-seq	29507755	SRP115202	GSE102493	34
chr17	76563046	76563760	+	ENSG00000163597.14	SNHG16	100507246	processed_transcript	0	1.01125	0	up-regulated	writer	METTL3	human	HeLa	knock down	MeRIP-seq	29507755	SRP115202	GSE102493	34
chr2	176178203	176178253	-	ENSG00000224189.6	HAGLR	401022	antisense	0.0965336	0.63625	0.168874	up-regulated	writer	METTL3	human	HeLa	knock down	MeRIP-seq	29507755	SRP115202	GSE102493	34
chr9	136724601	136725125	-	ENSG00000233016.6	SNHG7	84973	antisense	0	-1.8533	0	down-regulated	writer	METTL3	human	HeLa	knock down	MeRIP-seq	29507755	SRP115202	GSE102493	34
chr7	101310341	101310975	+	ENSG00000232445.1	RP11-132A1.4	NA	antisense	0	-8.98295	0	down-regulated	writer	METTL3	human	HeLa	knock down	MeRIP-seq	29507755	SRP115202	GSE102493	34
chr6	41524148	41524225	-	ENSG00000234753.5	FOXP4-AS1	101060264	antisense	0	-8.87669	0	down-regulated	writer	METTL3	human	HeLa	knock down	MeRIP-seq	29507755	SRP115202	GSE102493	34
chr6	41545999	41546074	-	ENSG00000234753.5	FOXP4-AS1	101060264	antisense	0	-6.36226	0	down-regulated	writer	METTL3	human	HeLa	knock down	MeRIP-seq	29507755	SRP115202	GSE102493	34
chr2	87521201	87521518	+	ENSG00000222041.10	LINC00152	112597	lincRNA	0	-10.3426	0	down-regulated	writer	METTL3	human	HeLa	knock down	MeRIP-seq	29507755	SRP115202	GSE102493	34
chr16	86487801	86488087	-	ENSG00000268388.5	FENDRR	400550	lincRNA	0	-0.789572	0	down-regulated	writer	METTL3	human	HeLa	knock down	MeRIP-seq	29507755	SRP115202	GSE102493	34
chr16	86490011	86490612	-	ENSG00000268388.5	FENDRR	400550	lincRNA	0	-0.911331	0	down-regulated	writer	METTL3	human	HeLa	knock down	MeRIP-seq	29507755	SRP115202	GSE102493	34
chr17	76561276	76561449	+	ENSG00000163597.14	SNHG16	100507246	processed_transcript	0	-3.03067	0	down-regulated	writer	METTL3	human	HeLa	knock down	MeRIP-seq	29507755	SRP115202	GSE102493	34
chr16	86475627	86477177	-	ENSG00000268388.5	FENDRR	400550	lincRNA	4.59251e-05	-13.6474	9.25404e-05	down-regulated	writer	METTL3	human	HeLa	knock down	MeRIP-seq	29507755	SRP115202	GSE102493	34
chr2	176178252	176178253	-	ENSG00000224189.6	HAGLR	401022	antisense	0	2.45746	0	up-regulated	writer	VIRMA	human	HeLa	knock down	MeRIP-seq	29507755	SRP115202	GSE102493	35
chr2	176178323	176178737	-	ENSG00000224189.6	HAGLR	401022	antisense	0	3.17148	0	up-regulated	writer	VIRMA	human	HeLa	knock down	MeRIP-seq	29507755	SRP115202	GSE102493	35
chr11	1995276	1995425	-	ENSG00000130600.16	H19	283120	processed_transcript	0	12.684	0	up-regulated	writer	VIRMA	human	HeLa	knock down	MeRIP-seq	29507755	SRP115202	GSE102493	35
chr11	1995551	1995775	-	ENSG00000130600.16	H19	283120	processed_transcript	0	11.0775	0	up-regulated	writer	VIRMA	human	HeLa	knock down	MeRIP-seq	29507755	SRP115202	GSE102493	35
chr11	1996153	1996191	-	ENSG00000130600.16	H19	283120	processed_transcript	0	11.3082	0	up-regulated	writer	VIRMA	human	HeLa	knock down	MeRIP-seq	29507755	SRP115202	GSE102493	35
chr11	1996276	1996467	-	ENSG00000130600.16	H19	283120	processed_transcript	0	13.4542	0	up-regulated	writer	VIRMA	human	HeLa	knock down	MeRIP-seq	29507755	SRP115202	GSE102493	35
chr11	1996501	1997858	-	ENSG00000130600.16	H19	283120	processed_transcript	0	13.8823	0	up-regulated	writer	VIRMA	human	HeLa	knock down	MeRIP-seq	29507755	SRP115202	GSE102493	35
chr19	35545553	35545799	-	ENSG00000236144.6	TMEM147-AS1	100506469	antisense	0	8.78634	0	up-regulated	writer	VIRMA	human	HeLa	knock down	MeRIP-seq	29507755	SRP115202	GSE102493	35
chr16	86508651	86508966	-	ENSG00000268388.5	FENDRR	400550	lincRNA	0	10.9588	0	up-regulated	writer	VIRMA	human	HeLa	knock down	MeRIP-seq	29507755	SRP115202	GSE102493	35
chr17	1712387	1712850	-	ENSG00000186594.13	MIR22HG	84981	lincRNA	0	0.752182	0	up-regulated	writer	VIRMA	human	HeLa	knock down	MeRIP-seq	29507755	SRP115202	GSE102493	35
chr9	136724601	136724825	-	ENSG00000233016.6	SNHG7	84973	antisense	0	-13.8528	0	down-regulated	writer	VIRMA	human	HeLa	knock down	MeRIP-seq	29507755	SRP115202	GSE102493	35
chr7	101310501	101310975	+	ENSG00000232445.1	RP11-132A1.4	NA	antisense	0	-11.3291	0	down-regulated	writer	VIRMA	human	HeLa	knock down	MeRIP-seq	29507755	SRP115202	GSE102493	35
chr8	127897380	127898285	+	ENSG00000249859.8	PVT1	5820	lincRNA	0	-0.605356	0	down-regulated	writer	VIRMA	human	HeLa	knock down	MeRIP-seq	29507755	SRP115202	GSE102493	35
chr8	128016920	128017179	+	ENSG00000249859.8	PVT1	5820	lincRNA	0	-8.79867	0	down-regulated	writer	VIRMA	human	HeLa	knock down	MeRIP-seq	29507755	SRP115202	GSE102493	35
chr5	470826	473005	-	ENSG00000188242.4	PP7080	25845	antisense	0	-2.29159	0	down-regulated	writer	VIRMA	human	HeLa	knock down	MeRIP-seq	29507755	SRP115202	GSE102493	35
chr1	173864148	173864845	-	ENSG00000234741.7	GAS5	60674	processed_transcript	0	-12.4644	0	down-regulated	writer	VIRMA	human	HeLa	knock down	MeRIP-seq	29507755	SRP115202	GSE102493	35
chr2	87584649	87585225	+	ENSG00000222041.10	LINC00152	112597	lincRNA	0	-12.2959	0	down-regulated	writer	VIRMA	human	HeLa	knock down	MeRIP-seq	29507755	SRP115202	GSE102493	35
chr2	176176478	176176700	-	ENSG00000224189.6	HAGLR	401022	antisense	0	-5.52249	0	down-regulated	writer	VIRMA	human	HeLa	knock down	MeRIP-seq	29507755	SRP115202	GSE102493	35
chr11	65503401	65505125	+	ENSG00000251562.7	MALAT1	378938	lincRNA	0	-1.07053	0	down-regulated	writer	VIRMA	human	HeLa	knock down	MeRIP-seq	29507755	SRP115202	GSE102493	35
chr11	65505276	65505425	+	ENSG00000251562.7	MALAT1	378938	lincRNA	0	-0.946298	0	down-regulated	writer	VIRMA	human	HeLa	knock down	MeRIP-seq	29507755	SRP115202	GSE102493	35
chr11	65505701	65506075	+	ENSG00000251562.7	MALAT1	378938	lincRNA	0	-0.683008	0	down-regulated	writer	VIRMA	human	HeLa	knock down	MeRIP-seq	29507755	SRP115202	GSE102493	35
chr16	86475651	86477027	-	ENSG00000268388.5	FENDRR	400550	lincRNA	0	-4.08034	0	down-regulated	writer	VIRMA	human	HeLa	knock down	MeRIP-seq	29507755	SRP115202	GSE102493	35
chr16	86480176	86480495	-	ENSG00000268388.5	FENDRR	400550	lincRNA	0	-1.4224	0	down-regulated	writer	VIRMA	human	HeLa	knock down	MeRIP-seq	29507755	SRP115202	GSE102493	35
chr16	86481051	86481300	-	ENSG00000268388.5	FENDRR	400550	lincRNA	0	-0.724873	0	down-regulated	writer	VIRMA	human	HeLa	knock down	MeRIP-seq	29507755	SRP115202	GSE102493	35
chr17	1711641	1712314	-	ENSG00000186594.13	MIR22HG	84981	lincRNA	0	-11.9332	0	down-regulated	writer	VIRMA	human	HeLa	knock down	MeRIP-seq	29507755	SRP115202	GSE102493	35
chr17	8220701	8220890	-	ENSG00000178977.3	LINC00324	284029	lincRNA	0	-9.11687	0	down-regulated	writer	VIRMA	human	HeLa	knock down	MeRIP-seq	29507755	SRP115202	GSE102493	35
chr17	8221087	8221286	-	ENSG00000178977.3	LINC00324	284029	lincRNA	0	-9.49035	0	down-regulated	writer	VIRMA	human	HeLa	knock down	MeRIP-seq	29507755	SRP115202	GSE102493	35
chr17	76563117	76563760	+	ENSG00000163597.14	SNHG16	100507246	processed_transcript	0	-1.07231	0	down-regulated	writer	VIRMA	human	HeLa	knock down	MeRIP-seq	29507755	SRP115202	GSE102493	35
chr17	76564551	76565125	+	ENSG00000163597.14	SNHG16	100507246	processed_transcript	0	-14.0336	0	down-regulated	writer	VIRMA	human	HeLa	knock down	MeRIP-seq	29507755	SRP115202	GSE102493	35
chr17	1712039	1712325	-	ENSG00000186594.13	MIR22HG	84981	lincRNA	0	1.63782	0	up-regulated	writer	ZC3H13	human	HeLa	knock down	MeRIP-seq	29507755	SRP115202	GSE102493	36
chr17	81929325	81930554	+	ENSG00000265688.1	MAFG-AS1	92659	antisense	0	1.25285	0	up-regulated	writer	ZC3H13	human	HeLa	knock down	MeRIP-seq	29507755	SRP115202	GSE102493	36
chr7	101310341	101310900	+	ENSG00000232445.1	RP11-132A1.4	NA	antisense	0	-0.899267	0	down-regulated	writer	ZC3H13	human	HeLa	knock down	MeRIP-seq	29507755	SRP115202	GSE102493	36
chr8	128032050	128032301	+	ENSG00000249859.8	PVT1	5820	lincRNA	0	-1.2373	0	down-regulated	writer	ZC3H13	human	HeLa	knock down	MeRIP-seq	29507755	SRP115202	GSE102493	36
chr11	1996276	1996467	-	ENSG00000130600.16	H19	283120	processed_transcript	0	-0.637487	0	down-regulated	writer	ZC3H13	human	HeLa	knock down	MeRIP-seq	29507755	SRP115202	GSE102493	36
chr11	1996513	1996543	-	ENSG00000130600.16	H19	283120	processed_transcript	0	-6.94615	0	down-regulated	writer	ZC3H13	human	HeLa	knock down	MeRIP-seq	29507755	SRP115202	GSE102493	36
chr17	1716012	1716281	-	ENSG00000186594.13	MIR22HG	84981	lincRNA	0	-0.693252	0	down-regulated	writer	ZC3H13	human	HeLa	knock down	MeRIP-seq	29507755	SRP115202	GSE102493	36
chr8	127897415	127898055	+	ENSG00000249859.8	PVT1	5820	lincRNA	2.35471e-05	1.17699	0.000102953	up-regulated	writer	Mettl3	human	HepG2	knock down	MeRIP-seq	29902206	SRP115397	GSE102620	20
chr7	101310483	101310950	+	ENSG00000232445.1	RP11-132A1.4	NA	antisense	0	-3.90108	0	down-regulated	writer	Mettl3	human	HepG2	knock down	MeRIP-seq	29902206	SRP115397	GSE102620	20
chr17	76565076	76565275	+	ENSG00000163597.14	SNHG16	100507246	processed_transcript	0	-2.13807	0	down-regulated	writer	Mettl3	human	HepG2	knock down	MeRIP-seq	29902206	SRP115397	GSE102620	20

## Sheet: Table S7
Table S7 The expression of 24 m6A-related lncRNAs could be influenced by over-expression or knock down of m6A regulators in M6A2TARGET.
chr	start	end	strand	Ensemble_id	targetgene	Entrez_id	Gene_type	pvalue	log2FoldChange	padj	direction	class	name	species	cell_line	perturbation	method	PMID	SRP	GSE
chr22	42364400	42369236	-	ENSG00000229891.1	LINC01315	102723775	lincRNA	0.00336053	-0.898615	0.00835391	down-regulated	reader	HNRNPC	human	HEK293T	knock down	RNA-seq	25719671	SRP040278	GSE56010
chr1	28505980	28510892	+	ENSG00000242125.3	SNHG3	8420	sense_intronic	2.15055e-121	-1.5127	4.97934e-119	down-regulated	reader	HNRNPC	human	HEK293T	knock down	RNA-seq	25719671	SRP040278	GSE56010
chr17	81927829	81930753	+	ENSG00000265688.1	MAFG-AS1	92659	antisense	0.00188714	-0.783269	0.00491233	down-regulated	reader	HNRNPC	human	HEK293T	knock down	RNA-seq	25719671	SRP040278	GSE56010
chr16	86474529	86509099	-	ENSG00000268388.5	FENDRR	400550	lincRNA	0.00015034	-0.710676	0.000466439	down-regulated	reader	HNRNPC	human	HEK293T	knock down	RNA-seq	25719671	SRP040278	GSE56010
chr11	33076149	33079454	+	ENSG00000280798.1	LINC00294	283267	lincRNA	1.44588e-26	-1.98549	2.45418e-25	down-regulated	reader	HNRNPC	human	HEK293T	knock down	RNA-seq	25719671	SRP040278	GSE56010
chr17	8220642	8224043	-	ENSG00000178977.3	LINC00324	284029	lincRNA	4.7987e-21	2.69582	5.96452e-20	up-regulated	reader	HNRNPC	human	HEK293T	knock down	RNA-seq	25719671	SRP040278	GSE56010
chr2	199457700	199476935	+	ENSG00000225953.2	SATB2-AS1	150538	antisense	0.0224557	-1.07668	0.0525257	down-regulated	writer	Mettl14	human	HEK293T	knock down	RNA-seq	25719671	SRP040278	GSE56010
chr22	42364400	42369236	-	ENSG00000229891.1	LINC01315	102723775	lincRNA	0.0102856	-0.774487	0.0263427	down-regulated	writer	Mettl14	human	HEK293T	knock down	RNA-seq	25719671	SRP040278	GSE56010
chr19	35540738	35546029	-	ENSG00000236144.6	TMEM147-AS1	100506469	antisense	3.13889e-50	-1.19891	1.6701e-48	down-regulated	writer	Mettl14	human	HEK293T	knock down	RNA-seq	25719671	SRP040278	GSE56010
chr1	28505980	28510892	+	ENSG00000242125.3	SNHG3	8420	sense_intronic	3.77954e-80	-1.26481	4.55632e-78	down-regulated	writer	Mettl14	human	HEK293T	knock down	RNA-seq	25719671	SRP040278	GSE56010
chr16	89711856	89718165	+	ENSG00000261373.1	VPS9D1-AS1	100128881	antisense	2.03491e-27	-0.74126	5.07668e-26	down-regulated	writer	Mettl14	human	HEK293T	knock down	RNA-seq	25719671	SRP040278	GSE56010
chr16	4245825	4253789	-	ENSG00000262468.5	LINC01569	100507501	lincRNA	0.0187994	-0.929743	0.0448434	down-regulated	writer	Mettl14	human	HEK293T	knock down	RNA-seq	25719671	SRP040278	GSE56010
chr16	86474529	86509099	-	ENSG00000268388.5	FENDRR	400550	lincRNA	5.85318e-05	-0.775808	0.000236473	down-regulated	writer	Mettl14	human	HEK293T	knock down	RNA-seq	25719671	SRP040278	GSE56010
chr2	87455368	87606805	+	ENSG00000222041.10	LINC00152	112597	lincRNA	0.00319036	1.33059	0.00919248	up-regulated	writer	Mettl14	human	HEK293T	knock down	RNA-seq	25719671	SRP040278	GSE56010
chr5	466124	473098	-	ENSG00000188242.4	PP7080	25845	antisense	1.76418e-18	-0.797566	1.87164e-17	down-regulated	writer	Mettl3	human	HEK293T	knock down	RNA-seq	25719671	SRP040278	GSE56010
chr1	28578538	28582983	-	ENSG00000197989.13	SNHG12	85028	antisense	0.00130984	-0.964018	0.00355882	down-regulated	writer	Mettl3	human	HEK293T	knock down	RNA-seq	25719671	SRP040278	GSE56010
chr9	136721366	136728184	-	ENSG00000233016.6	SNHG7	84973	antisense	4.58774e-15	-0.883931	3.89915e-14	down-regulated	writer	Mettl3	human	HEK293T	knock down	RNA-seq	25719671	SRP040278	GSE56010
chr19	35540738	35546029	-	ENSG00000236144.6	TMEM147-AS1	100506469	antisense	1.47931e-51	-1.26241	6.08106e-50	down-regulated	writer	Mettl3	human	HEK293T	knock down	RNA-seq	25719671	SRP040278	GSE56010
chr1	28505980	28510892	+	ENSG00000242125.3	SNHG3	8420	sense_intronic	2.78366e-191	-2.13694	1.5044e-188	down-regulated	writer	Mettl3	human	HEK293T	knock down	RNA-seq	25719671	SRP040278	GSE56010
chr11	65497762	65506516	+	ENSG00000251562.7	MALAT1	378938	lincRNA	1.88538e-10	-1.13573	1.1281e-09	down-regulated	writer	Mettl3	human	HEK293T	knock down	RNA-seq	25719671	SRP040278	GSE56010
chr7	157010805	157016426	+	ENSG00000243479.3	MNX1-AS1	645249	lincRNA	9.74039e-08	0.938305	4.50603e-07	up-regulated	writer	Mettl3	human	HEK293T	knock down	RNA-seq	25719671	SRP040278	GSE56010
chr16	4245825	4253789	-	ENSG00000262468.5	LINC01569	100507501	lincRNA	0.00651649	0.845863	0.0155669	up-regulated	writer	Mettl3	human	HEK293T	knock down	RNA-seq	25719671	SRP040278	GSE56010
chr17	1711493	1717174	-	ENSG00000186594.12	MIR22HG	84981	lincRNA	0.00871044	0.787349	NA	up-regulated	writer	Mettl3	human	HeLa	knock down	RNA-seq	26321680	SRP059692	GSE70061
chr1	173863900	173868882	-	ENSG00000234741.7	GAS5	60674	processed_transcript	0.00107646	0.612652	0.0704125	up-regulated	writer	Mettl3	human	HeLa	knock down	RNA-seq	26321680	SRP059692	GSE70061
chr20	62663019	62666724	-	ENSG00000232803.1	SLCO4A1-AS1	100127888	antisense	0.0343259	-1.25819	0.738592	down-regulated	writer	Mettl3	human	MDA-MB-231	knock down	RNA-seq	26321680	SRP059692	GSE70061
chr17	1711493	1717174	-	ENSG00000186594.12	MIR22HG	84981	lincRNA	0.00871044	0.787349	NA	up-regulated	writer	Mettl3	human	HeLa	knock down	RNA-seq	26321680	SRP059692	GSE70061
chr1	173863900	173868882	-	ENSG00000234741.7	GAS5	60674	processed_transcript	0.00107646	0.612652	0.0704125	up-regulated	writer	Mettl3	human	HeLa	knock down	RNA-seq	26321680	SRP059692	GSE70061
chr16	28878957	28879920	-	ENSG00000260442.5	ATP2A1-AS1	100289092	antisense	0.0358279	1.2405	0.625834	up-regulated	reader	YTHDC1	human	HeLa	knock down	RNA-seq	20615207	SRP061322	GSE71095
chr5	466124	473098	-	ENSG00000188242.4	PP7080	25845	antisense	1.7642e-18	-0.797566	1.87166e-17	down-regulated	writer	Mettl3	human	HEK293T	knock down	RNA-seq	28334903	SRP064870	GSE74085
chr1	28578538	28582983	-	ENSG00000197989.13	SNHG12	85028	antisense	0.00130985	-0.964017	0.00355885	down-regulated	writer	Mettl3	human	HEK293T	knock down	RNA-seq	28334903	SRP064870	GSE74085
chr9	136721366	136728184	-	ENSG00000233016.6	SNHG7	84973	antisense	4.58778e-15	-0.88393	3.89918e-14	down-regulated	writer	Mettl3	human	HEK293T	knock down	RNA-seq	28334903	SRP064870	GSE74085
chr19	35540738	35546029	-	ENSG00000236144.6	TMEM147-AS1	100506469	antisense	1.47933e-51	-1.26241	6.08114e-50	down-regulated	writer	Mettl3	human	HEK293T	knock down	RNA-seq	28334903	SRP064870	GSE74085
chr1	28505980	28510892	+	ENSG00000242125.3	SNHG3	8420	sense_intronic	2.78372e-191	-2.13694	1.50444e-188	down-regulated	writer	Mettl3	human	HEK293T	knock down	RNA-seq	28334903	SRP064870	GSE74085
chr11	65497762	65506516	+	ENSG00000251562.7	MALAT1	378938	lincRNA	1.8854e-10	-1.13573	1.12811e-09	down-regulated	writer	Mettl3	human	HEK293T	knock down	RNA-seq	28334903	SRP064870	GSE74085
chr7	157010805	157016426	+	ENSG00000243479.3	MNX1-AS1	645249	lincRNA	9.74031e-08	0.938305	4.506e-07	up-regulated	writer	Mettl3	human	HEK293T	knock down	RNA-seq	28334903	SRP064870	GSE74085
chr16	4245825	4253789	-	ENSG00000262468.5	LINC01569	100507501	lincRNA	0.00651645	0.845864	0.0155668	up-regulated	writer	Mettl3	human	HEK293T	knock down	RNA-seq	28334903	SRP064870	GSE74085
chr2	199457700	199476935	+	ENSG00000225953.2	SATB2-AS1	150538	antisense	0.0200149	-1.03358	0.126266	down-regulated	eraser	FTO	human	HEK293	knock out	RNA-seq	28977517	SRP072286	GSE79577
chr7	157010805	157016426	+	ENSG00000243479.3	MNX1-AS1	645249	lincRNA	6.83616e-10	-1.57585	1.0645e-07	down-regulated	eraser	FTO	human	HEK293	knock out	RNA-seq	28977517	SRP072286	GSE79577
chr16	28878957	28879920	-	ENSG00000260442.5	ATP2A1-AS1	100289092	antisense	0.000114228	-0.832183	0.00281208	down-regulated	eraser	FTO	human	HEK293	knock out	RNA-seq	28977517	SRP072286	GSE79577
chr16	4245825	4253789	-	ENSG00000262468.5	LINC01569	100507501	lincRNA	0.000410901	-1.44165	0.00770058	down-regulated	eraser	FTO	human	HEK293	knock out	RNA-seq	28977517	SRP072286	GSE79577
chr16	86474529	86509099	-	ENSG00000268388.5	FENDRR	400550	lincRNA	0.0253866	-1.01094	0.145447	down-regulated	eraser	FTO	human	HEK293	knock out	RNA-seq	28977517	SRP072286	GSE79577
chr10	103745966	103755423	+	ENSG00000280693.2	SH3PXD2A-AS1	100505839	antisense	0.0191842	-1.68856	NA	down-regulated	eraser	FTO	human	HEK293	knock out	RNA-seq	28977517	SRP072286	GSE79577
chr17	1711493	1717174	-	ENSG00000186594.12	MIR22HG	84981	lincRNA	0.000162554	1.1948	0.00374353	up-regulated	eraser	FTO	human	HEK293	knock down	RNA-seq	28977517	SRP072286	GSE79577
chr1	28578538	28582983	-	ENSG00000197989.13	SNHG12	85028	antisense	0.000115245	-1.9761	0.000424996	down-regulated	reader	IGF2BP3	human	HepG2	knock down	RNA-seq	29476152	SRP094100	GSE90684
chr8	127794533	128101253	+	ENSG00000249859.7	PVT1	5820	lincRNA	0.014423	-0.884648	0.0350573	down-regulated	reader	IGF2BP3	human	HepG2	knock down	RNA-seq	29476152	SRP094100	GSE90684
chr17	76557766	76565348	+	ENSG00000163597.14	SNHG16	100507246	processed_transcript	1.45926e-23	0.594992	2.15965e-22	up-regulated	reader	IGF2BP3	human	HepG2	knock down	RNA-seq	29476152	SRP094100	GSE90684
chr17	1711493	1717174	-	ENSG00000186594.12	MIR22HG	84981	lincRNA	4.86437e-05	1.14479	0.000189731	up-regulated	reader	IGF2BP3	human	HepG2	knock down	RNA-seq	29476152	SRP094100	GSE90684
chr6	41494853	41548621	-	ENSG00000234753.5	FOXP4-AS1	101060264	antisense	0.0425663	1.30396	0.0907701	up-regulated	reader	IGF2BP3	human	HepG2	knock down	RNA-seq	29476152	SRP094100	GSE90684
chr1	94927566	94963270	+	ENSG00000235501.5	RP4-639F20.1	729970	antisense	0.024802	0.967993	0.0566394	up-regulated	reader	IGF2BP3	human	HepG2	knock down	RNA-seq	29476152	SRP094100	GSE90684
chr1	94927566	94963270	+	ENSG00000235501.5	RP4-639F20.1	729970	antisense	0.0032891	-1.87101	0.0577493	down-regulated	writer	Mettl14	human	MonoMac6	knock down	RNA-seq	29290617	SRP103115	GSE97443
chr16	4245825	4253789	-	ENSG00000262468.5	LINC01569	100507501	lincRNA	0.0361698	-1.18609	0.280926	down-regulated	writer	Mettl14	human	MonoMac6	knock down	RNA-seq	29290617	SRP103115	GSE97443
chr11	1995163	2001470	-	ENSG00000130600.15	H19	283120	processed_transcript	1.19325e-64	-2.52385	2.53749e-62	down-regulated	writer	Mettl14	human	NB4	knock down	RNA-seq	29290617	SRP103115	GSE97443
chr7	101308346	101310985	+	ENSG00000232445.1	RP11-132A1.4	NA	antisense	0.000664278	-0.87139	0.00339968	down-regulated	writer	Mettl14	human	NB4	knock down	RNA-seq	29290617	SRP103115	GSE97443
chr20	62663019	62666724	-	ENSG00000232803.1	SLCO4A1-AS1	100127888	antisense	0.00909635	1.2879	0.0328574	up-regulated	writer	Mettl14	human	NB4	knock down	RNA-seq	29290617	SRP103115	GSE97443
chr5	466124	473098	-	ENSG00000188242.4	PP7080	25845	antisense	3.57011e-07	-0.658422	3.25836e-06	down-regulated	reader	YTHDF2	human	HeLa	knock down	RNA-seq	24284625	SRP126652	GSE107956
chr19	15828961	15836320	+	ENSG00000214049.6	UCA1	652995	processed_transcript	3.19098e-60	-2.02817	4.67155e-58	down-regulated	reader	YTHDF2	human	HeLa	knock down	RNA-seq	24284625	SRP126652	GSE107956
chr20	38446578	38450921	+	ENSG00000174365.19	SNHG11	128439	processed_transcript	2.77512e-12	0.761251	4.49728e-11	up-regulated	reader	YTHDF2	human	HeLa	knock down	RNA-seq	24284625	SRP126652	GSE107956
chr17	8220642	8224043	-	ENSG00000178977.3	LINC00324	284029	lincRNA	1.12173e-06	1.12358	9.457e-06	up-regulated	reader	YTHDF2	human	HeLa	knock down	RNA-seq	24284625	SRP126652	GSE107956
chr8	127794533	128101253	+	ENSG00000249859.7	PVT1	5820	lincRNA	4.01282e-17	0.731279	9.91399e-16	up-regulated	reader	YTHDF2	human	HeLa	knock down	RNA-seq	24284625	SRP126652	GSE107956
chr17	81927829	81930753	+	ENSG00000265688.1	MAFG-AS1	92659	antisense	0.0255678	0.625194	0.077059	up-regulated	reader	YTHDF2	human	HeLa	knock down	RNA-seq	24284625	SRP126652	GSE107956
chr11	65497762	65506516	+	ENSG00000251562.7	MALAT1	378938	lincRNA	5.72459e-05	-0.898504	0.000616316	down-regulated	writer	WTAP	human	HEK293	knock down	RNA-seq	30218090	SRP135771	GSE111878
chr17	76557766	76565348	+	ENSG00000163597.14	SNHG16	100507246	processed_transcript	3.83375e-30	0.636461	6.33335e-27	up-regulated	writer	WTAP	human	HEK293	knock down	RNA-seq	30218090	SRP135771	GSE111878
chr2	87455368	87606805	+	ENSG00000222041.10	LINC00152	112597	lincRNA	0.0235943	0.607659	0.0748493	up-regulated	writer	WTAP	human	HEK293	knock down	RNA-seq	30218090	SRP135771	GSE111878
chr3	196999460	197004744	+	ENSG00000228109.1	MFI2-AS1	100507057	antisense	0.000418017	1.05151	0.00309054	up-regulated	writer	WTAP	human	HEK293	knock down	RNA-seq	30218090	SRP135771	GSE111878
chr1	202810954	202812156	+	ENSG00000228288.6	PCAT6	100506696	antisense	0.000196581	0.736072	0.00168265	up-regulated	writer	WTAP	human	HEK293	knock down	RNA-seq	30218090	SRP135771	GSE111878
chr8	143280161	143281690	-	ENSG00000253716.5	MINCR	100507316	antisense	0.000402881	0.66655	0.00299203	up-regulated	writer	WTAP	human	HEK293	knock down	RNA-seq	30218090	SRP135771	GSE111878
chr19	15828961	15836320	+	ENSG00000214049.6	UCA1	652995	processed_transcript	0.00280666	-1.16918	0.024913	down-regulated	reader	IGF2BP1	human	Huh-7	knock down	RNA-seq	30371874	SRP151057	GSE116133
chr1	28505980	28510892	+	ENSG00000242125.3	SNHG3	8420	sense_intronic	6.20463e-07	-0.591814	1.86578e-05	down-regulated	reader	IGF2BP1	human	Huh-7	knock down	RNA-seq	30371874	SRP151057	GSE116133
chr11	1995163	2001470	-	ENSG00000130600.15	H19	283120	processed_transcript	0.0064127	0.754348	0.0473431	up-regulated	reader	IGF2BP1	human	Huh-7	knock down	RNA-seq	30371874	SRP151057	GSE116133
chr16	28878957	28879920	-	ENSG00000260442.5	ATP2A1-AS1	100289092	antisense	0.0182556	1.5279	NA	up-regulated	writer	METTL14	human	HeLa	knock down	MeRIP-seq	24316715	SRP022152	GSE46705
chr11	1995163	2001470	-	ENSG00000130600.16	H19	283120	processed_transcript	0.00104298	-0.628567	0.036694	down-regulated	writer	METTL14	human	HeLa	knock down	MeRIP-seq	24316715	SRP022152	GSE46705
chr11	1995163	2001470	-	ENSG00000130600.16	H19	283120	processed_transcript	1.96458e-155	1.73728	5.86754e-153	up-regulated	writer	METTL3	human	HeLa	knock down	MeRIP-seq	24316715	SRP022152	GSE46705
chr2	176173195	176188958	-	ENSG00000224189.6	HAGLR	401022	antisense	4.74918e-05	1.04772	0.000188445	up-regulated	writer	METTL3	human	HeLa	knock down	MeRIP-seq	24316715	SRP022152	GSE46705
chr7	157010805	157016426	+	ENSG00000243479.3	MNX1-AS1	645249	lincRNA	0.000202675	0.889518	0.000733231	up-regulated	writer	METTL3	human	HeLa	knock down	MeRIP-seq	24316715	SRP022152	GSE46705
chr17	8220642	8224043	-	ENSG00000178977.3	LINC00324	284029	lincRNA	0.00204976	1.0399	0.00621268	up-regulated	writer	METTL3	human	HeLa	knock down	MeRIP-seq	24316715	SRP022152	GSE46705
chr1	159961218	159984750	+	ENSG00000224259.6	LINC01133	100505633	lincRNA	0.0117403	1.48359	0.0303986	up-regulated	writer	METTL3	human	HeLa	knock down	MeRIP-seq	24316715	SRP022152	GSE46705
chr17	81927829	81930753	+	ENSG00000265688.1	MAFG-AS1	92659	antisense	0.0273402	0.852343	0.0640639	up-regulated	writer	METTL3	human	HeLa	knock down	MeRIP-seq	24316715	SRP022152	GSE46705
chr16	4245825	4253789	-	ENSG00000262468.5	LINC01569	100507501	lincRNA	0.0283853	0.682158	0.0661996	up-regulated	writer	METTL3	human	HeLa	knock down	MeRIP-seq	24316715	SRP022152	GSE46705
chr1	173863900	173868882	-	ENSG00000234741.7	GAS5	60674	processed_transcript	9.54156e-109	-1.1934	1.34988e-106	down-regulated	writer	METTL3	human	HeLa	knock down	MeRIP-seq	24316715	SRP022152	GSE46705
chr1	28505980	28510892	+	ENSG00000242125.3	SNHG3	8420	sense_intronic	2.05804e-59	-1.53932	1.0939e-57	down-regulated	writer	METTL3	human	HeLa	knock down	MeRIP-seq	24316715	SRP022152	GSE46705
chr17	76557766	76565348	+	ENSG00000163597.14	SNHG16	100507246	processed_transcript	1.82977e-26	-0.805361	3.2852e-25	down-regulated	writer	METTL3	human	HeLa	knock down	MeRIP-seq	24316715	SRP022152	GSE46705
chr20	49278178	49295738	+	ENSG00000177410.12	ZFAS1	441951	antisense	1.31544e-23	-1.10318	2.06433e-22	down-regulated	writer	METTL3	human	HeLa	knock down	MeRIP-seq	24316715	SRP022152	GSE46705
chr8	127794533	128101253	+	ENSG00000249859.8	PVT1	5820	lincRNA	1.33764e-06	-0.743167	6.46352e-06	down-regulated	writer	METTL3	human	HeLa	knock down	MeRIP-seq	24316715	SRP022152	GSE46705
chr8	143280161	143281690	-	ENSG00000253716.5	MINCR	100507316	antisense	0.000230816	-0.705489	0.000829456	down-regulated	writer	METTL3	human	HeLa	knock down	MeRIP-seq	24316715	SRP022152	GSE46705
chr22	42364400	42369236	-	ENSG00000229891.1	LINC01315	102723775	lincRNA	0.00680603	-0.881362	0.0186245	down-regulated	writer	METTL3	human	HeLa	knock down	MeRIP-seq	24316715	SRP022152	GSE46705
chr20	38446578	38450921	+	ENSG00000174365.19	SNHG11	128439	processed_transcript	0.017672	-0.620758	0.0436947	down-regulated	writer	METTL3	human	HeLa	knock down	MeRIP-seq	24316715	SRP022152	GSE46705
chr17	81927829	81930753	+	ENSG00000265688.1	MAFG-AS1	92659	antisense	0.0245116	1.33917	0.100502	up-regulated	writer	WTAP	human	HeLa	knock down	MeRIP-seq	24316715	SRP022152	GSE46705
chr1	202810954	202812156	+	ENSG00000228288.6	PCAT6	100506696	antisense	0.0232878	1.97665	NA	up-regulated	writer	WTAP	human	HeLa	knock down	MeRIP-seq	24316715	SRP022152	GSE46705
chr11	1995163	2001470	-	ENSG00000130600.16	H19	283120	processed_transcript	1.31497e-11	-1.40914	1.28544e-09	down-regulated	writer	WTAP	human	HeLa	knock down	MeRIP-seq	24316715	SRP022152	GSE46705
chr1	28505980	28510892	+	ENSG00000242125.3	SNHG3	8420	sense_intronic	0.00083784	-0.6902	0.00714768	down-regulated	writer	WTAP	human	HeLa	knock down	MeRIP-seq	24316715	SRP022152	GSE46705
chr16	86474529	86509099	-	ENSG00000268388.5	FENDRR	400550	lincRNA	0.0201494	0.824259	0.0564638	up-regulated	eraser	ALKBH5	human	glioblastoma stem-like cells	knock down	MeRIP-seq	28344040	SRP090686	GSE87515
chr16	89711856	89718165	+	ENSG00000261373.1	VPS9D1-AS1	100128881	antisense	0.000183283	-2.31655	0.00126801	down-regulated	eraser	ALKBH5	human	glioblastoma stem-like cells	knock down	MeRIP-seq	28344040	28344040	GSE87515
chr1	202810954	202812156	+	ENSG00000228288.6	PCAT6	100506696	antisense	0.000700686	-4.51855	0.00376362	down-regulated	eraser	ALKBH5	human	glioblastoma stem-like cells	knock down	MeRIP-seq	28344040	28344040	GSE87515
chr5	466124	473098	-	ENSG00000188242.4	PP7080	25845	antisense	0.0114678	-0.969472	0.0360982	down-regulated	eraser	ALKBH5	human	glioblastoma stem-like cells	knock down	MeRIP-seq	28344040	28344040	GSE87515
chr8	127794533	128101253	+	ENSG00000249859.8	PVT1	5820	lincRNA	0.021265	-0.734885	0.0588917	down-regulated	eraser	ALKBH5	human	glioblastoma stem-like cells	knock down	MeRIP-seq	28344040	28344040	GSE87515
chr19	35540738	35546029	-	ENSG00000236144.6	TMEM147-AS1	100506469	antisense	0.0287728	-0.821453	0.0747797	down-regulated	eraser	ALKBH5	human	glioblastoma stem-like cells	knock down	MeRIP-seq	28344040	28344040	GSE87515
chr20	62663019	62666724	-	ENSG00000232803.1	SLCO4A1-AS1	100127888	antisense	0.0298225	-1.79307	0.0769481	down-regulated	eraser	ALKBH5	human	glioblastoma stem-like cells	knock down	MeRIP-seq	28344040	28344040	GSE87515
chr2	87455368	87606805	+	ENSG00000222041.10	LINC00152	112597	lincRNA	0.0413709	-0.961284	0.0989556	down-regulated	eraser	ALKBH5	human	glioblastoma stem-like cells	knock down	MeRIP-seq	28344040	28344040	GSE87515
chr1	159961218	159984750	+	ENSG00000224259.6	LINC01133	100505633	lincRNA	0.01728	-6.16987	NA	down-regulated	eraser	ALKBH5	human	glioblastoma stem-like cells	knock down	MeRIP-seq	28344040	28344040	GSE87515
chr1	173863900	173868882	-	ENSG00000234741.7	GAS5	60674	processed_transcript	0.00123698	1.21522	0.164562	up-regulated	writer	METTL14	human	HepG2	knock down	MeRIP-seq	29476152	SRP094051	GSE90642
chr20	49278178	49295738	+	ENSG00000177410.12	ZFAS1	441951	antisense	0.0164012	0.900012	0.62338	up-regulated	writer	METTL14	human	HepG2	knock down	MeRIP-seq	29476152	SRP094051	GSE90642
chr22	42364400	42369236	-	ENSG00000229891.1	LINC01315	102723775	lincRNA	0.0445388	3.40146	NA	up-regulated	writer	METTL14	human	HepG2	knock down	MeRIP-seq	29476152	SRP094051	GSE90642
chr17	1711493	1717174	-	ENSG00000186594.13	MIR22HG	84981	lincRNA	1.58219e-08	1.80988	2.26068e-07	up-regulated	writer	METTL16	human	HEK293A-TOA	knock down	MeRIP-seq	28525753	SRP094637	GSE90914
chr11	65497762	65506516	+	ENSG00000251562.7	MALAT1	378938	lincRNA	2.7169e-07	0.634843	3.01911e-06	up-regulated	writer	METTL16	human	HEK293A-TOA	knock down	MeRIP-seq	28525753	SRP094637	GSE90914
chr17	81927829	81930753	+	ENSG00000265688.1	MAFG-AS1	92659	antisense	0.000362514	0.595677	0.00189312	up-regulated	writer	METTL16	human	HEK293A-TOA	knock down	MeRIP-seq	28525753	SRP094637	GSE90914
chr17	76557766	76565348	+	ENSG00000163597.14	SNHG16	100507246	processed_transcript	6.78127e-25	-1.00794	1.06212e-22	down-regulated	writer	METTL16	human	HEK293A-TOA	knock down	MeRIP-seq	28525753	SRP094637	GSE90914
chr19	35540738	35546029	-	ENSG00000236144.6	TMEM147-AS1	100506469	antisense	2.87854e-09	-0.671222	4.73252e-08	down-regulated	writer	METTL16	human	HEK293A-TOA	knock down	MeRIP-seq	28525753	SRP094637	GSE90914
chr16	28878957	28879920	-	ENSG00000260442.5	ATP2A1-AS1	100289092	antisense	6.21376e-06	-0.947076	5.08349e-05	down-regulated	writer	METTL16	human	HEK293A-TOA	knock down	MeRIP-seq	28525753	SRP094637	GSE90914
chr16	86474529	86509099	-	ENSG00000268388.5	FENDRR	400550	lincRNA	6.44485e-05	-0.830554	0.000411949	down-regulated	writer	METTL16	human	HEK293A-TOA	knock down	MeRIP-seq	28525753	SRP094637	GSE90914
chr2	176173195	176188958	-	ENSG00000224189.6	HAGLR	401022	antisense	0.000364089	-0.617192	0.00190038	down-regulated	writer	METTL16	human	HEK293A-TOA	knock down	MeRIP-seq	28525753	SRP094637	GSE90914
chr7	101308346	101310985	+	ENSG00000232445.1	RP11-132A1.4	NA	antisense	0.000690392	-0.658001	0.00331918	down-regulated	writer	METTL16	human	HEK293A-TOA	knock down	MeRIP-seq	28525753	SRP094637	GSE90914
chr1	94927566	94963270	+	ENSG00000235501.5	RP4-639F20.1	729970	antisense	0.00695056	-0.624408	0.024057	down-regulated	writer	METTL16	human	HEK293A-TOA	knock down	MeRIP-seq	28525753	SRP094637	GSE90914
chr2	176173195	176188958	-	ENSG00000224189.6	HAGLR	401022	antisense	6.95186e-05	1.44948	0.00157968	up-regulated	writer	METTL3	human	U2OS cells	knock out	MeRIP-seq	28297716	SRP095597	GSE92867
chr19	35540738	35546029	-	ENSG00000236144.6	TMEM147-AS1	100506469	antisense	0.000463051	0.748435	0.00700821	up-regulated	writer	METTL3	human	U2OS cells	knock out	MeRIP-seq	28297716	SRP095597	GSE92867
chr17	76557766	76565348	+	ENSG00000163597.14	SNHG16	100507246	processed_transcript	0.00367387	0.629775	0.0326727	up-regulated	writer	METTL3	human	U2OS cells	knock out	MeRIP-seq	28297716	SRP095597	GSE92867
chr1	173863900	173868882	-	ENSG00000234741.7	GAS5	60674	processed_transcript	0.0168559	0.690552	0.0999254	up-regulated	writer	METTL3	human	U2OS cells	knock out	MeRIP-seq	28297716	SRP095597	GSE92867
chr1	28578538	28582983	-	ENSG00000197989.13	SNHG12	85028	antisense	0.0457043	0.653174	0.197596	up-regulated	writer	METTL3	human	U2OS cells	knock out	MeRIP-seq	28297716	SRP095597	GSE92867
chr11	1995163	2001470	-	ENSG00000130600.16	H19	283120	processed_transcript	2.11686e-07	-2.21573	1.31285e-05	down-regulated	writer	METTL3	human	U2OS cells	knock out	MeRIP-seq	28297716	SRP095597	GSE92867
chr16	28878957	28879920	-	ENSG00000260442.5	ATP2A1-AS1	100289092	antisense	0.0243265	-0.783147	0.128668	down-regulated	writer	METTL3	human	U2OS cells	knock out	MeRIP-seq	28297716	SRP095597	GSE92867
chr22	42364400	42369236	-	ENSG00000229891.1	LINC01315	102723775	lincRNA	0.00558589	-2.46	NA	down-regulated	writer	METTL3	human	U2OS cells	knock out	MeRIP-seq	28297716	SRP095597	GSE92867
chr5	466124	473098	-	ENSG00000188242.4	PP7080	25845	antisense	8.22719e-38	1.28471	1.34531e-35	up-regulated	writer	METTL3	human	MOLM13	knock down	MeRIP-seq	29186125	SRP099081	GSE94613
chr6	41494853	41548621	-	ENSG00000234753.5	FOXP4-AS1	101060264	antisense	4.00716e-32	2.74915	4.54736e-30	up-regulated	writer	METTL3	human	MOLM13	knock down	MeRIP-seq	29186125	SRP099081	GSE94613
chr1	173863900	173868882	-	ENSG00000234741.7	GAS5	60674	processed_transcript	1.59371e-16	1.30642	5.6965e-15	up-regulated	writer	METTL3	human	MOLM13	knock down	MeRIP-seq	29186125	SRP099081	GSE94613
chr20	49278178	49295738	+	ENSG00000177410.12	ZFAS1	441951	antisense	2.22691e-14	0.641773	6.47706e-13	up-regulated	writer	METTL3	human	MOLM13	knock down	MeRIP-seq	29186125	SRP099081	GSE94613
chr16	89711856	89718165	+	ENSG00000261373.1	VPS9D1-AS1	100128881	antisense	4.34242e-06	1.02956	3.35613e-05	up-regulated	writer	METTL3	human	MOLM13	knock down	MeRIP-seq	29186125	SRP099081	GSE94613
chr9	136721366	136728184	-	ENSG00000233016.6	SNHG7	84973	antisense	5.64943e-06	1.22911	4.26005e-05	up-regulated	writer	METTL3	human	MOLM13	knock down	MeRIP-seq	29186125	SRP099081	GSE94613
chr17	81927829	81930753	+	ENSG00000265688.1	MAFG-AS1	92659	antisense	8.30984e-05	1.23667	0.00046216	up-regulated	writer	METTL3	human	MOLM13	knock down	MeRIP-seq	29186125	SRP099081	GSE94613
chr3	196999460	197004744	+	ENSG00000228109.1	MFI2-AS1	100507057	antisense	0.00111823	1.04267	0.00441154	up-regulated	writer	METTL3	human	MOLM13	knock down	MeRIP-seq	29186125	SRP099081	GSE94613
chr2	199457700	199476935	+	ENSG00000225953.2	SATB2-AS1	150538	antisense	0.0130231	0.716405	0.034413	up-regulated	writer	METTL3	human	MOLM13	knock down	MeRIP-seq	29186125	SRP099081	GSE94613
chr11	65497762	65506516	+	ENSG00000251562.7	MALAT1	378938	lincRNA	6.65594e-15	-0.966979	2.0327e-13	down-regulated	writer	METTL3	human	MOLM13	knock down	MeRIP-seq	29186125	SRP099081	GSE94613
chr17	1711493	1717174	-	ENSG00000186594.13	MIR22HG	84981	lincRNA	7.97123e-15	-2.82591	2.40805e-13	down-regulated	writer	METTL3	human	MOLM13	knock down	MeRIP-seq	29186125	SRP099081	GSE94613
chr17	8220642	8224043	-	ENSG00000178977.3	LINC00324	284029	lincRNA	1.86438e-06	-2.47287	1.56182e-05	down-regulated	writer	METTL3	human	MOLM13	knock down	MeRIP-seq	29186125	SRP099081	GSE94613
chr1	159961218	159984750	+	ENSG00000224259.6	LINC01133	100505633	lincRNA	0.000258358	-1.92447	0.00124169	down-regulated	writer	METTL3	human	MOLM13	knock down	MeRIP-seq	29186125	SRP099081	GSE94613
chr1	202810954	202812156	+	ENSG00000228288.6	PCAT6	100506696	antisense	0.00342495	-1.29108	0.0113711	down-regulated	writer	METTL3	human	MOLM13	knock down	MeRIP-seq	29186125	SRP099081	GSE94613
chr11	33076149	33079454	+	ENSG00000280798.1	LINC00294	283267	lincRNA	0.00572203	-0.648919	0.0174852	down-regulated	writer	METTL3	human	MOLM13	knock down	MeRIP-seq	29186125	SRP099081	GSE94613
chr17	1711493	1717174	-	ENSG00000186594.13	MIR22HG	84981	lincRNA	3.33862e-24	2.02733	9.01241e-23	up-regulated	writer	ZCCHC4	human	HepG2	knock out	MeRIP-seq	30531910	SRP114978	GSE102336
chr19	15828961	15836320	+	ENSG00000214049.6	UCA1	652995	processed_transcript	4.63751e-10	4.24539	4.82194e-09	up-regulated	writer	ZCCHC4	human	HepG2	knock out	MeRIP-seq	30531910	SRP114978	GSE102336
chr17	8220642	8224043	-	ENSG00000178977.3	LINC00324	284029	lincRNA	6.69102e-10	1.7979	6.84504e-09	up-regulated	writer	ZCCHC4	human	HepG2	knock out	MeRIP-seq	30531910	SRP114978	GSE102336
chr2	87455368	87606805	+	ENSG00000222041.10	LINC00152	112597	lincRNA	0.000119645	0.777112	0.000647106	up-regulated	writer	ZCCHC4	human	HepG2	knock out	MeRIP-seq	30531910	SRP114978	GSE102336
chr1	173863900	173868882	-	ENSG00000234741.7	GAS5	60674	processed_transcript	1.56479e-218	-1.59306	8.7821e-216	down-regulated	writer	ZCCHC4	human	HepG2	knock out	MeRIP-seq	30531910	SRP114978	GSE102336
chr9	136721366	136728184	-	ENSG00000233016.6	SNHG7	84973	antisense	5.11655e-31	-1.19844	1.86522e-29	down-regulated	writer	ZCCHC4	human	HepG2	knock out	MeRIP-seq	30531910	SRP114978	GSE102336
chr20	49278178	49295738	+	ENSG00000177410.12	ZFAS1	441951	antisense	8.49743e-20	-1.28595	1.83918e-18	down-regulated	writer	ZCCHC4	human	HepG2	knock out	MeRIP-seq	30531910	SRP114978	GSE102336
chr1	28505980	28510892	+	ENSG00000242125.3	SNHG3	8420	sense_intronic	8.74689e-16	-0.625253	1.4588e-14	down-regulated	writer	ZCCHC4	human	HepG2	knock out	MeRIP-seq	30531910	SRP114978	GSE102336
chr7	101308346	101310985	+	ENSG00000232445.1	RP11-132A1.4	NA	antisense	2.66778e-12	-1.47337	3.42455e-11	down-regulated	writer	ZCCHC4	human	HepG2	knock out	MeRIP-seq	30531910	SRP114978	GSE102336
chr1	28578538	28582983	-	ENSG00000197989.13	SNHG12	85028	antisense	6.27577e-07	-0.77822	4.70206e-06	down-regulated	writer	ZCCHC4	human	HepG2	knock out	MeRIP-seq	30531910	SRP114978	GSE102336
chr20	38446578	38450921	+	ENSG00000174365.19	SNHG11	128439	processed_transcript	0.00719396	-0.58801	0.0266072	down-regulated	writer	ZCCHC4	human	HepG2	knock out	MeRIP-seq	30531910	SRP114978	GSE102336
chr16	89711856	89718165	+	ENSG00000261373.1	VPS9D1-AS1	100128881	antisense	0.00872259	-0.916094	0.0314089	down-regulated	writer	ZCCHC4	human	HepG2	knock out	MeRIP-seq	30531910	SRP114978	GSE102336
chr1	28505980	28510892	+	ENSG00000242125.3	SNHG3	8420	sense_intronic	1.46632e-79	1.50848	1.25103e-77	up-regulated	writer	HAKAI	human	HeLa	knock down	MeRIP-seq	29507755	SRP115202	GSE102493
chr1	173863900	173868882	-	ENSG00000234741.7	GAS5	60674	processed_transcript	3.01556e-32	0.767224	6.07467e-31	up-regulated	writer	HAKAI	human	HeLa	knock down	MeRIP-seq	29507755	SRP115202	GSE102493
chr19	35540738	35546029	-	ENSG00000236144.6	TMEM147-AS1	100506469	antisense	3.4224e-21	1.27561	4.24502e-20	up-regulated	writer	HAKAI	human	HeLa	knock down	MeRIP-seq	29507755	SRP115202	GSE102493
chr22	42364400	42369236	-	ENSG00000229891.1	LINC01315	102723775	lincRNA	7.83173e-14	1.37985	6.28735e-13	up-regulated	writer	HAKAI	human	HeLa	knock down	MeRIP-seq	29507755	SRP115202	GSE102493
chr1	28578538	28582983	-	ENSG00000197989.13	SNHG12	85028	antisense	1.37872e-09	0.669312	7.95844e-09	up-regulated	writer	HAKAI	human	HeLa	knock down	MeRIP-seq	29507755	SRP115202	GSE102493
chr20	62663019	62666724	-	ENSG00000232803.1	SLCO4A1-AS1	100127888	antisense	0.0195281	1.13608	0.0468002	up-regulated	writer	HAKAI	human	HeLa	knock down	MeRIP-seq	29507755	SRP115202	GSE102493
chr17	1711493	1717174	-	ENSG00000186594.13	MIR22HG	84981	lincRNA	2.94907e-57	-1.78073	1.43534e-55	down-regulated	writer	HAKAI	human	HeLa	knock down	MeRIP-seq	29507755	SRP115202	GSE102493
chr16	86474529	86509099	-	ENSG00000268388.5	FENDRR	400550	lincRNA	2.94008e-27	-0.923855	4.77345e-26	down-regulated	writer	HAKAI	human	HeLa	knock down	MeRIP-seq	29507755	SRP115202	GSE102493
chr17	81927829	81930753	+	ENSG00000265688.1	MAFG-AS1	92659	antisense	7.95003e-09	-2.29075	4.30572e-08	down-regulated	writer	HAKAI	human	HeLa	knock down	MeRIP-seq	29507755	SRP115202	GSE102493
chr17	8220642	8224043	-	ENSG00000178977.3	LINC00324	284029	lincRNA	2.17708e-05	-1.21296	8.43387e-05	down-regulated	writer	HAKAI	human	HeLa	knock down	MeRIP-seq	29507755	SRP115202	GSE102493
chr17	8220642	8224043	-	ENSG00000178977.3	LINC00324	284029	lincRNA	3.91194e-25	2.40478	5.06034e-23	up-regulated	writer	METTL14	human	HeLa	knock down	MeRIP-seq	29507755	SRP115202	GSE102493
chr19	15828961	15836320	+	ENSG00000214049.6	UCA1	652995	processed_transcript	8.03157e-24	7.2783	9.58288e-22	up-regulated	writer	METTL14	human	HeLa	knock down	MeRIP-seq	29507755	SRP115202	GSE102493
chr22	42364400	42369236	-	ENSG00000229891.1	LINC01315	102723775	lincRNA	1.95333e-07	1.89474	4.64005e-06	up-regulated	writer	METTL14	human	HeLa	knock down	MeRIP-seq	29507755	SRP115202	GSE102493
chr11	33076149	33079454	+	ENSG00000280798.1	LINC00294	283267	lincRNA	4.8257e-07	1.05289	1.04992e-05	up-regulated	writer	METTL14	human	HeLa	knock down	MeRIP-seq	29507755	SRP115202	GSE102493
chr11	65497762	65506516	+	ENSG00000251562.7	MALAT1	378938	lincRNA	1.31922e-06	0.898947	2.6334e-05	up-regulated	writer	METTL14	human	HeLa	knock down	MeRIP-seq	29507755	SRP115202	GSE102493
chr1	159961218	159984750	+	ENSG00000224259.6	LINC01133	100505633	lincRNA	2.71169e-06	1.818	5.05395e-05	up-regulated	writer	METTL14	human	HeLa	knock down	MeRIP-seq	29507755	SRP115202	GSE102493
chr6	167784537	167796859	-	ENSG00000146521.9	LINC01558	26238	lincRNA	0.00455907	4.76291	0.0322143	up-regulated	writer	METTL14	human	HeLa	knock down	MeRIP-seq	29507755	SRP115202	GSE102493
chr16	89711856	89718165	+	ENSG00000261373.1	VPS9D1-AS1	100128881	antisense	5.8385e-09	-0.975065	1.76574e-07	down-regulated	writer	METTL14	human	HeLa	knock down	MeRIP-seq	29507755	SRP115202	GSE102493
chr2	176173195	176188958	-	ENSG00000224189.6	HAGLR	401022	antisense	1.02012e-06	-3.03656	2.08249e-05	down-regulated	writer	METTL14	human	HeLa	knock down	MeRIP-seq	29507755	SRP115202	GSE102493
chr20	62663019	62666724	-	ENSG00000232803.1	SLCO4A1-AS1	100127888	antisense	2.05698e-05	-1.21604	0.000311407	down-regulated	writer	METTL14	human	HeLa	knock down	MeRIP-seq	29507755	SRP115202	GSE102493
chr2	87455368	87606805	+	ENSG00000222041.10	LINC00152	112597	lincRNA	0.0065824	-1.29556	0.0429137	down-regulated	writer	METTL14	human	HeLa	knock down	MeRIP-seq	29507755	SRP115202	GSE102493
chr5	466124	473098	-	ENSG00000188242.4	PP7080	25845	antisense	0.0100863	-0.586062	0.0596392	down-regulated	writer	METTL14	human	HeLa	knock down	MeRIP-seq	29507755	SRP115202	GSE102493
chr17	81927829	81930753	+	ENSG00000265688.1	MAFG-AS1	92659	antisense	0.0235769	-0.982546	0.113456	down-regulated	writer	METTL14	human	HeLa	knock down	MeRIP-seq	29507755	SRP115202	GSE102493
chr20	38446578	38450921	+	ENSG00000174365.19	SNHG11	128439	processed_transcript	0.0270337	-0.686979	0.125447	down-regulated	writer	METTL14	human	HeLa	knock down	MeRIP-seq	29507755	SRP115202	GSE102493
chr11	1995163	2001470	-	ENSG00000130600.16	H19	283120	processed_transcript	4.76301e-20	1.0919	1.3088e-17	up-regulated	writer	METTL3	human	HeLa	knock down	MeRIP-seq	29507755	SRP115202	GSE102493
chr17	8220642	8224043	-	ENSG00000178977.3	LINC00324	284029	lincRNA	1.73242e-16	1.87396	3.11113e-14	up-regulated	writer	METTL3	human	HeLa	knock down	MeRIP-seq	29507755	SRP115202	GSE102493
chr1	173863900	173868882	-	ENSG00000234741.7	GAS5	60674	processed_transcript	8.90348e-09	0.885635	4.33892e-07	up-regulated	writer	METTL3	human	HeLa	knock down	MeRIP-seq	29507755	SRP115202	GSE102493
chr22	42364400	42369236	-	ENSG00000229891.1	LINC01315	102723775	lincRNA	1.31413e-08	1.95664	6.17966e-07	up-regulated	writer	METTL3	human	HeLa	knock down	MeRIP-seq	29507755	SRP115202	GSE102493
chr16	28878957	28879920	-	ENSG00000260442.5	ATP2A1-AS1	100289092	antisense	0.000474795	0.919825	0.00612187	up-regulated	writer	METTL3	human	HeLa	knock down	MeRIP-seq	29507755	SRP115202	GSE102493
chr16	89711856	89718165	+	ENSG00000261373.1	VPS9D1-AS1	100128881	antisense	6.51469e-05	-0.661524	0.00113681	down-regulated	writer	METTL3	human	HeLa	knock down	MeRIP-seq	29507755	SRP115202	GSE102493
chr11	65497762	65506516	+	ENSG00000251562.7	MALAT1	378938	lincRNA	0.000145305	-0.645341	0.00226984	down-regulated	writer	METTL3	human	HeLa	knock down	MeRIP-seq	29507755	SRP115202	GSE102493
chr1	159961218	159984750	+	ENSG00000224259.6	LINC01133	100505633	lincRNA	0.00135845	-1.82488	0.0143151	down-regulated	writer	METTL3	human	HeLa	knock down	MeRIP-seq	29507755	SRP115202	GSE102493
chr20	62663019	62666724	-	ENSG00000232803.1	SLCO4A1-AS1	100127888	antisense	0.0129976	-0.61097	0.0812598	down-regulated	writer	METTL3	human	HeLa	knock down	MeRIP-seq	29507755	SRP115202	GSE102493
chr3	9947404	9954787	+	ENSG00000230082.1	PRRT3-AS1	100874032	antisense	0.0171743	-1.77038	0.100231	down-regulated	writer	METTL3	human	HeLa	knock down	MeRIP-seq	29507755	SRP115202	GSE102493
chr17	81927829	81930753	+	ENSG00000265688.1	MAFG-AS1	92659	antisense	0.0465192	-0.815226	0.198015	down-regulated	writer	METTL3	human	HeLa	knock down	MeRIP-seq	29507755	SRP115202	GSE102493
chr19	15828961	15836320	+	ENSG00000214049.6	UCA1	652995	processed_transcript	1.83292e-17	4.53127	2.80917e-14	up-regulated	writer	VIRMA	human	HeLa	knock down	MeRIP-seq	29507755	SRP115202	GSE102493
chr1	159961218	159984750	+	ENSG00000224259.6	LINC01133	100505633	lincRNA	0.000811177	1.63681	0.0169176	up-regulated	writer	VIRMA	human	HeLa	knock down	MeRIP-seq	29507755	SRP115202	GSE102493
chr16	86474529	86509099	-	ENSG00000268388.5	FENDRR	400550	lincRNA	0.0135869	0.811443	0.108849	up-regulated	writer	VIRMA	human	HeLa	knock down	MeRIP-seq	29507755	SRP115202	GSE102493
chr11	65497762	65506516	+	ENSG00000251562.7	MALAT1	378938	lincRNA	2.4752e-07	-1.63157	3.0208e-05	down-regulated	writer	VIRMA	human	HeLa	knock down	MeRIP-seq	29507755	SRP115202	GSE102493
chr1	202810954	202812156	+	ENSG00000228288.6	PCAT6	100506696	antisense	0.000856167	-2.1727	0.0174777	down-regulated	writer	VIRMA	human	HeLa	knock down	MeRIP-seq	29507755	SRP115202	GSE102493
chr11	33076149	33079454	+	ENSG00000280798.1	LINC00294	283267	lincRNA	0.000954332	-1.21092	0.0188445	down-regulated	writer	VIRMA	human	HeLa	knock down	MeRIP-seq	29507755	SRP115202	GSE102493
chr9	136721366	136728184	-	ENSG00000233016.6	SNHG7	84973	antisense	0.0018476	-1.26535	0.0299038	down-regulated	writer	VIRMA	human	HeLa	knock down	MeRIP-seq	29507755	SRP115202	GSE102493
chr11	1995163	2001470	-	ENSG00000130600.16	H19	283120	processed_transcript	0.0020147	-1.19337	0.0317319	down-regulated	writer	VIRMA	human	HeLa	knock down	MeRIP-seq	29507755	SRP115202	GSE102493
chr7	157010805	157016426	+	ENSG00000243479.3	MNX1-AS1	645249	lincRNA	0.00626944	-1.30021	0.0660562	down-regulated	writer	VIRMA	human	HeLa	knock down	MeRIP-seq	29507755	SRP115202	GSE102493
chr8	143280161	143281690	-	ENSG00000253716.5	MINCR	100507316	antisense	0.019868	-1.03451	0.137448	down-regulated	writer	VIRMA	human	HeLa	knock down	MeRIP-seq	29507755	SRP115202	GSE102493
chr22	42364400	42369236	-	ENSG00000229891.1	LINC01315	102723775	lincRNA	0.0350609	-1.01389	0.189114	down-regulated	writer	VIRMA	human	HeLa	knock down	MeRIP-seq	29507755	SRP115202	GSE102493
chr22	42364400	42369236	-	ENSG00000229891.1	LINC01315	102723775	lincRNA	0.000105088	1.15939	0.000821873	up-regulated	writer	ZC3H13	human	HeLa	knock down	MeRIP-seq	29507755	SRP115202	GSE102493
chr11	65497762	65506516	+	ENSG00000251562.7	MALAT1	378938	lincRNA	8.016e-19	-1.07126	7.16403e-17	down-regulated	writer	ZC3H13	human	HeLa	knock down	MeRIP-seq	29507755	SRP115202	GSE102493
chr2	176173195	176188958	-	ENSG00000224189.6	HAGLR	401022	antisense	5.26733e-12	-0.626834	1.0839e-10	down-regulated	writer	METTL3	human	HepG2	knock down	MeRIP-seq	29902206	SRP115397	GSE46878
chr9	136721366	136728184	-	ENSG00000233016.6	SNHG7	84973	antisense	9.74608e-12	-0.687991	1.91564e-10	down-regulated	writer	METTL3	human	HepG2	knock down	MeRIP-seq	29902206	SRP115397	GSE46878
chr1	173863900	173868882	-	ENSG00000234741.7	GAS5	60674	processed_transcript	2.03258e-08	-0.63208	2.49783e-07	down-regulated	writer	METTL3	human	HepG2	knock down	MeRIP-seq	29902206	SRP115397	GSE46878
chr20	49278178	49295738	+	ENSG00000177410.12	ZFAS1	441951	antisense	1.96378e-07	-0.657249	2.06285e-06	down-regulated	writer	METTL3	human	HepG2	knock down	MeRIP-seq	29902206	SRP115397	GSE46878
chr1	94927566	94963270	+	ENSG00000235501.5	RP4-639F20.1	729970	antisense	2.12554e-05	-0.9484	0.000153288	down-regulated	writer	METTL3	human	HepG2	knock down	MeRIP-seq	29902206	SRP115397	GSE46878
chr2	87455368	87606805	+	ENSG00000222041.10	LINC00152	112597	lincRNA	0.000965325	-1.05581	0.00462684	down-regulated	writer	METTL3	human	HepG2	knock down	MeRIP-seq	29902206	SRP115397	GSE46878
chr17	1711493	1717174	-	ENSG00000186594.13	MIR22HG	84981	lincRNA	0.00100777	-0.85401	0.0047959	down-regulated	writer	METTL3	human	HepG2	knock down	MeRIP-seq	29902206	SRP115397	GSE46878
chr1	173863900	173868882	-	ENSG00000234741.7	GAS5	60674	processed_transcript	0.00180544	2.18756	0.0568335	up-regulated	writer	METTL14	human	HepG2	knock down	MeRIP-seq	30867593	SRP132454	GSE110320
chr8	127794533	128101253	+	ENSG00000249859.8	PVT1	5820	lincRNA	0.0316073	0.893439	0.264966	up-regulated	writer	METTL14	human	HepG2	knock down	MeRIP-seq	30867593	SRP132454	GSE110320
chr6	41494853	41548621	-	ENSG00000234753.5	FOXP4-AS1	101060264	antisense	0.0233783	-1.28111	0.228532	down-regulated	writer	METTL14	human	HepG2	knock down	MeRIP-seq	30867593	SRP132454	GSE110320
chr2	176173195	176188958	-	ENSG00000224189.6	HAGLR	401022	antisense	0.000630869	1.67346	0.0396004	up-regulated	writer	METTL3	human	HepG2	knock down	MeRIP-seq	30867593	SRP132454	GSE110320
chr17	1711493	1717174	-	ENSG00000186594.13	MIR22HG	84981	lincRNA	0.000843494	1.71772	0.0486207	up-regulated	writer	METTL3	human	HepG2	knock down	MeRIP-seq	30867593	SRP132454	GSE110320
chr19	15828961	15836320	+	ENSG00000214049.6	UCA1	652995	processed_transcript	0.00317848	3.19017	0.11569	up-regulated	writer	METTL3	human	HepG2	knock down	MeRIP-seq	30867593	SRP132454	GSE110320
chr1	173863900	173868882	-	ENSG00000234741.7	GAS5	60674	processed_transcript	0.0093215	1.69856	0.220589	up-regulated	writer	METTL3	human	HepG2	knock down	MeRIP-seq	30867593	SRP132454	GSE110320
chr1	28578538	28582983	-	ENSG00000197989.13	SNHG12	85028	antisense	0.017159	1.46633	0.301968	up-regulated	writer	METTL3	human	HepG2	knock down	MeRIP-seq	30867593	SRP132454	GSE110320
chr6	41494853	41548621	-	ENSG00000234753.5	FOXP4-AS1	101060264	antisense	0.000416001	-2.01744	0.0297712	down-regulated	writer	METTL3	human	HepG2	knock down	MeRIP-seq	30867593	SRP132454	GSE110320
chr7	157010805	157016426	+	ENSG00000243479.3	MNX1-AS1	645249	lincRNA	0.0410277	-1.51634	0.475202	down-regulated	writer	METTL3	human	HepG2	knock down	MeRIP-seq	30867593	SRP132454	GSE110320
chr19	15828961	15836320	+	ENSG00000214049.6	UCA1	652995	processed_transcript	1.33988e-05	-4.7193	0.00345481	down-regulated	writer	WTAP	human	HepG2	knock down	MeRIP-seq	30867593	SRP132454	GSE110320
chr22	42364400	42369236	-	ENSG00000229891.1	LINC01315	102723775	lincRNA	0.0190992	-2.22822	0.429979	down-regulated	writer	WTAP	human	HepG2	knock down	MeRIP-seq	30867593	SRP132454	GSE110320
chr16	4245825	4253789	-	ENSG00000262468.5	LINC01569	100507501	lincRNA	0.0308488	-2.16671	0.547383	down-regulated	writer	WTAP	human	HepG2	knock down	MeRIP-seq	30867593	SRP132454	GSE110320
chr6	41494853	41548621	-	ENSG00000234753.5	FOXP4-AS1	101060264	antisense	0.0447213	-1.25311	0.656066	down-regulated	writer	WTAP	human	HepG2	knock down	MeRIP-seq	30867593	SRP132454	GSE110320

## Sheet: Table S8
Table S8 24 lncRNAs are significantly co-expressed with at least one m6A regulator in TCGA
lncRNA name	m6A regulator	correlation coefficient	p value
SLCO4A1-AS1	ZC3H13	0.21	1.8e-07
SLCO4A1-AS1	YTHDF1	0.22	1.4e-08
MELTF-AS1	METTL3	0.31	2.4e-15
MELTF-AS1	ZC3H13	-0.23	1.3e-08
MELTF-AS1	YTHDF3	-0.26	2.2e-11
SH3PXD2A-AS1	RBM15B	-0.26	2.2e-11
H19	IGF2BP1	0.23	1.2e-08
PCAT6	METTL14	-0.3	1.6e-14
PCAT6	WTAP	-0.3	5.9e-14
PCAT6	YTHDC2	-0.32	2.7e-16
PCAT6	YTHDF2	-0.23	9.2e-09
PCAT6	RBMX	-0.26	5.5e-11
PCAT6	HNRNPC	-0.27	7.3e-12
SNHG16	METTL3	0.24	8.1e-10
SNHG16	METTL14	0.32	4.4e-16
SNHG16	KIAA1429	0.27	4.7e-12
SNHG16	RBM15	0.29	2.7e-13
SNHG16	YTHDC2	0.25	1.7e-10
SNHG16	YTHDF3	0.26	3e-11
SNHG16	RBMX	0.44	2e-31
SNHG16	HNRNPC	0.21	1.2e-07
TMEM147-AS1	METTL3	0.45	9.7e-32
TMEM147-AS1	RBM15B	0.25	3e-10
TMEM147-AS1	ZC3H13	0.22	2.2e-08
TMEM147-AS1	ALKBH5	-0.29	2.2e-13
TMEM147-AS1	YTHDF1	0.31	3.8e-15
LINC01569	METTL3	0.25	1.7e-10
LINC01569	WTAP	-0.21	7.5e-08
MAFG-DT	METTL14	-0.23	5.5e-09
MAFG-DT	RBM15B	0.26	2.8e-11
MAFG-DT	YTHDF1	0.29	1.1e-13
LINC00324	RBM15	-0.24	2.7e-09
LINC00324	RBM15B	-0.21	1.3e-07
LINC00324	YTHDF1	-0.27	3.3e-12
LINC00324	HNRNPA2B1	-0.26	7.8e-11
AC010442.1	YTHDF1	0.37	1.5e-21
AC010442.1	HNRNPC	-0.21	1e-07
SNHG7	METTL3	0.22	5.2e-08
SNHG7	METTL14	-0.32	5.4e-16
SNHG7	WTAP	-0.29	1.8e-13
SNHG7	KIAA1429	-0.24	1.1e-09
SNHG7	ZC3H13	-0.28	1.7e-12
SNHG7	FTO	-0.37	3.6e-21
SNHG7	YTHDC1	-0.28	1.1e-12
SNHG7	YTHDC2	-0.28	2.5e-12
SNHG7	YTHDF2	-0.26	9e-11
SNHG7	YTHDF3	-0.32	3.1e-16
ZFAS1	RBM15B	-0.22	5.1e-08
ZFAS1	ALKBH5	-0.29	3.9e-13
ZFAS1	YTHDF1	0.26	8.8e-11
ZFAS1	RBMX	0.39	1.2e-24
ZFAS1	HNRNPC	0.21	9e-08
GAS5	METTL3	0.24	7.2e-10
GAS5	RBM15B	-0.26	7.7e-11
GAS5	FTO	-0.28	1.1e-12
GAS5	RBMX	0.35	3.1e-19
HAGLR	ALKBH5	0.26	2.8e-11
HAGLR	YTHDC2	0.23	4.1e-09
HAGLR	YTHDF1	-0.26	6.6e-11
PVT1	METTL3	0.4	2.9e-25
PVT1	KIAA1429	0.42	1.8e-28
PVT1	RBM15	0.28	1.6e-12
PVT1	ALKBH5	-0.24	1.5e-09
PVT1	YTHDF1	0.23	1.2e-08
PVT1	YTHDF3	0.29	2.5e-13
PVT1	IGF2BP1	0.25	4.5e-10
FOXP4-AS1	ALKBH5	-0.26	2.2e-11
FOXP4-AS1	YTHDF1	0.32	5.6e-16
MIR22HG	RBM15B	-0.25	1.4e-10
MIR22HG	ALKBH5	0.21	1.8e-07
MIR22HG	RBMX	-0.24	7.6e-10
MINCR	METTL3	0.23	1.3e-08
MINCR	METTL14	-0.25	1.9e-10
MINCR	FTO	-0.24	1.1e-09
MINCR	ALKBH5	-0.28	2.6e-12
MINCR	YTHDC2	-0.26	6.7e-11
MINCR	IGF2BP2	-0.21	1.5e-07
AC105942.1	METTL14	0.21	2.3e-07
AC105942.1	KIAA1429	0.21	6.2e-08
AC105942.1	FTO	0.25	1.4e-10
AC105942.1	RBMX	0.21	1.9e-07
CYTOR	WTAP	0.31	6.3e-15
CYTOR	RBM15B	-0.33	5.1e-17
CYTOR	HNRNPC	0.22	4.1e-08
SNHG11	METTL14	-0.29	2.7e-13
SNHG11	ALKBH5	-0.36	6.3e-20
SNHG11	YTHDC2	-0.3	1.8e-14
SNHG11	YTHDF1	0.63	1.5e-70
SNHG11	YTHDF2	-0.33	1.4e-17
SNHG11	IGF2BP3	-0.26	4.8e-11
SNHG11	HNRNPC	-0.34	8.5e-18
FENDRR	FTO	0.35	2.2e-19
FENDRR	YTHDF3	0.21	1e-07
MNX1-AS1	METTL14	-0.3	2.3e-14
MNX1-AS1	RBM15	-0.26	5.1e-11
MNX1-AS1	ZC3H13	-0.25	3.8e-10
MNX1-AS1	YTHDC1	-0.31	4.3e-15
MNX1-AS1	YTHDC2	-0.37	6.4e-22
MNX1-AS1	YTHDF2	-0.24	2.3e-09

## Sheet: Table S9
Table S9 The regression coefficients in LASSO analysis
lncRNA name	lasso coefficients
SLCO4A1-AS1	0.0573205
MELTF-AS1	0.224453
SH3PXD2A-AS1	0.174442
H19	0.137836
PCAT6	0.263841

## Sheet: Table S10
Table S10 The expression of 5 lncRNAs in 55 pair of samples detected by qRT-PCR
Patient_name	group	sample_name	SLCO4A1-AS1	MELTF-AS1	SH3PXD2A-AS1	H19	PCAT6
P1	Normal	N1	2.11	3.91	2.55	3.16	3.81
P2	Normal	N2	2.88	0.84	3.06	3.89	1.92
P3	Normal	N3	4.42	3.7	3.79	5.76	0.81
P4	Normal	N4	5.09	1.96	1.58	1.68	1.58
P5	Normal	N5	2.02	3.7	1.61	1.71	3.12
P6	Normal	N6	4.88	2.85	1.65	1.75	4.42
P7	Normal	N7	3.14	2.27	1.52	1.62	4.74
P8	Normal	N8	4.88	2.78	2.3	2.4	3.79
P9	Normal	N9	4.03	3.51	2.99	3.09	0.72
P10	Normal	N10	3.45	1.3	2.42	4.52	4.6
P11	Normal	N11	3.96	1.33	3.83	4.46	4.93
P12	Normal	N12	4.69	1.37	3.66	2.52	3.58
P13	Normal	N13	2.48	1.24	1.3	3.93	1.84
P14	Normal	N14	2.51	2.02	1.79	3.76	3.58
P15	Normal	N15	2.55	2.71	3.12	5.62	4.6
P16	Normal	N16	2.42	2.14	1.05	1.4	2.73
P17	Normal	N17	3.2	3.55	2.05	5.3	2.15
P18	Normal	N18	3.89	3.38	1.83	1.89	2.66
P19	Normal	N19	5.32	1.02	3.51	4.15	3.39
P20	Normal	N20	5.26	1.51	3.24	3.22	1.18
P21	Normal	N21	3.32	3.77	1.75	1.15	1.21
P22	Normal	N22	4.73	2.84	1.28	2.15	1.25
P23	Normal	N23	4.56	0.77	2.48	1.93	1.12
P24	Normal	N24	2.2	1.77	3.29	3.61	1.9
P25	Normal	N25	2.69	1.55	2.98	3.34	2.59
P26	Normal	N26	4.95	3.23	1.23	5.55	4.02
P27	Normal	N27	4.02	2.96	0.93	1.85	3.96
P28	Normal	N28	1.95	1.47	1.02	4.41	2.02
P29	Normal	N29	2.95	4.03	1.58	1.38	3.43
P30	Normal	N30	2.73	1	3.32	2.58	3.26
P31	Normal	N31	2.74	2.575	2.06	2.37	5.05
P32	Normal	N32	3.22	3.375	2.5	1.43	3.25
P33	Normal	N33	2.28	3.085	2.53	4.77	4.58
P34	Normal	N34	3.63	2.235	2.01	2.78	4.02
P35	Normal	N35	2.31	2.465	3.54	1.46	3.2
P36	Normal	N36	3.15	3.505	2.59	2.3	4.3
P37	Normal	N37	4.99	4.085	2.54	4.57	1.93
P38	Normal	N38	2.49	2.705	1.04	4.14	1.55
P39	Normal	N39	3.29	3.865	1.54	1.64	1.44
P40	Normal	N40	3	2.995	3.37	2.44	1.92
P41	Normal	N41	2.15	3.845	3.51	2.15	0.98
P42	Normal	N42	2.38	3.465	1.38	1.3	5.17
P43	Normal	N43	3.42	4.455	2.36	1.53	4.32
P44	Normal	N44	4	4.745	3.25	2.57	5.11
P45	Normal	N45	2.62	4.825	1.47	4.41	5.14
P46	Normal	N46	4.94	4.045	1.76	3.15	2.33
P47	Normal	N47	3.78	4.155	1.82	1.77	1.01
P48	Normal	N48	2.91	4.525	2.83	4.09	1.85
P49	Normal	N49	3.76	2.855	1.38	2.93	4.12
P50	Normal	N50	3.38	2.795	2.95	2.06	3.69
P51	Normal	N51	4.37	3.235	3.56	5.39	1.19
P52	Normal	N52	4.66	3.265	2.67	2.91	1.99
P53	Normal	N53	4.74	2.745	1.93	2.53	1.7
P54	Normal	N54	3.96	4.275	1.19	3.52	0.85
P55	Normal	N55	4.07	3.325	2.94	5.25	1.08
P1	Tumor	T1	4.68	3.67	3.68	6.04	3.48
P2	Tumor	T2	3.03	2.02	2.03	6.52	1.83
P3	Tumor	T3	4.84	3.83	3.84	3.68	3.64
P4	Tumor	T4	5.95	4.94	3.07	7.15	4.75
P5	Tumor	T5	4.07	3.06	4.88	3.84	2.87
P6	Tumor	T6	5.88	4.87	4.18	3.07	4.68
P7	Tumor	T7	5.18	4.17	4.33	4.88	3.98
P8	Tumor	T8	5.33	4.32	2.03	4.18	4.13
P9	Tumor	T9	3.03	2.02	3.42	4.33	1.83
P10	Tumor	T10	4.42	3.41	2.79	2.03	5.43
P11	Tumor	T11	3.79	2.78	2.8	5.63	3.22
P12	Tumor	T12	3.8	2.79	4.45	2.8	2.59
P13	Tumor	T13	5.45	4.44	3.86	5.37	2.6
P14	Tumor	T14	4.86	3.85	2.8	5.44	4.25
P15	Tumor	T15	3.8	2.79	3.26	2.15	3.66
P16	Tumor	T16	6.37	3.25	2.15	7.08	2.6
P17	Tumor	T17	4.26	5.16	1.96	6.15	5.17
P18	Tumor	T18	6.44	2.14	3.26	4	3.06
P19	Tumor	T19	6.17	1.95	4.43	7.79	5.24
P20	Tumor	T20	3.15	3.25	4	7.82	4.97
P21	Tumor	T21	2.96	4.42	2.67	7.44	1.95
P22	Tumor	T22	4.26	3.99	2.7	5.62	1.76
P23	Tumor	T23	5.43	2.66	2.32	3.32	3.06
P24	Tumor	T24	5	2.69	3.32	7.33	4.23
P25	Tumor	T25	3.67	2.31	2.21	6.79	3.8
P26	Tumor	T26	3.7	5.2	2.98	2.12	2.47
P27	Tumor	T27	3.32	3.31	4.52	4.98	2.5
P28	Tumor	T28	6.48	2.2	2.12	3.24	2.12
P29	Tumor	T29	6.21	2.97	3.24	4.13	5.28
P30	Tumor	T30	4.32	4.51	4.13	3.55	5.42
P31	Tumor	T31	5.36	3.355	2.88	5.29	2.25
P32	Tumor	T32	5.09	4.165	2.24	4.98	2.74
P33	Tumor	T33	3.6	3.855	3.58	6.63	5
P34	Tumor	T34	6.16	4.825	3.2	5.95	4.07
P35	Tumor	T35	3.13	2.105	3.09	3.23	2
P36	Tumor	T36	4.33	1.805	3.57	2.93	3
P37	Tumor	T37	5.14	1.895	2.63	3.02	2.78
P38	Tumor	T38	4.83	2.455	3.98	3.58	4.46
P39	Tumor	T39	6.48	4.195	2.66	6.72	4.19
P40	Tumor	T40	5.8	4.845	3.5	5.32	2.7
P41	Tumor	T41	3.08	4.545	2.84	6.98	5.26
P42	Tumor	T42	2.78	2.655	3.64	5.97	2.23
P43	Tumor	T43	2.87	2.015	3.35	5.67	3.43
P44	Tumor	T44	3.43	4.675	2.5	3.78	4.24
P45	Tumor	T45	6.57	5.445	2.73	7.05	3.93
P46	Tumor	T46	5.17	4.625	3.77	3.14	4.9
P47	Tumor	T47	5.82	3.355	4.35	7.6	2.18
P48	Tumor	T48	5.52	2.975	2.97	5.8	1.88
P49	Tumor	T49	3.63	2.865	4.13	7.13	1.97
P50	Tumor	T50	2.99	3.345	3.26	6.57	2.53
P51	Tumor	T51	5.65	2.405	4.11	5.75	4.27
P52	Tumor	T52	6.42	3.755	3.73	6.85	4.92
P53	Tumor	T53	5.6	2.435	4.31	4.48	4.62
P54	Tumor	T54	4.33	3.275	4.42	4.1	2.73
P55	Tumor	T55	3.95	5.115	3.12	3.99	2.09

[truncated: 6 more sheets: Table S11, Table S12, Table S13, Table S14, Table S15, Table S16]
